# Supplementary material for: Driving factors of energy related CO2 emissions at a regional level in the residential sector of Iran
Source: Sci Rep. 2023 Oct 16;13:17598. doi: 10.1038/s41598-023-44975-x (PMC10579244; doi:10.1038/s41598-023-44975-x)
Supplement: Supplementary file 1 — Supplementary Information. [file 41598_2023_44975_MOESM1_ESM.xlsx]

## Sheet: Sheet1
			Temp (C)	Precipit (MM)	Oil products(Thousands litr	Gas products(m3)	Electricity(Kwh)	population	incomes	CO2	HDD	CDD	Household	Household size	Education rate	Employment rate	Building stock	Urbanization rate
Province	N	Year	T	P
AZ1	1	2001	14.2	210	951656	1473.12	2031.89	3465744	28886061	5.16587e+06	3250.12	105.24	764837	4.53135	79.7	32.8	5971	64.059
AZ1	1	2002	13.3438	202.5	834881	1722.6	2139	3491125	37342426	6.30946e+06	3612.75	56.06	795947	4.38613	79.9859	33.6	6012	64.5781
AZ1	1	2003	13.8	195	725314	1854.1	911.7	3517368	44447805	6.36623e+06	3499.5	116.54	827057	4.25287	80.2718	39.3	6054	65.0972
AZ1	1	2004	12.8	309	667965	2328	2323.9	3544454	57854442	7.33942e+06	3399.84	107.46	858167	4.13026	80.5577	39.8	6137	65.6163
AZ1	1	2005	13.9	314	737590	2280.4	2540	3572416	68436582	7.12965e+06	3481.21	123.52	889277	4.01721	80.8436	43.3	6871	66.1354
AZ1	1	2006	13.2	129	644056	2865.6	2717.5	3603456	83404488	8.61463e+06	3586.76	172.64	911930	3.95146	81.55	43.7	9271	66.67
AZ1	1	2007	12.6	203	524804	3291.1	1208.8	3626483	105955638	1.02033e+07	3705.09	94.6	946761	3.83041	81.65	38.6	11489	67.18
AZ1	1	2008	14.2	197	464600	3080.4	2859.2	3650106	126402487	9.45973e+06	3567.85	140	981592	3.71856	81.75	36.1	9934	67.69
AZ1	1	2009	14.2	233	327648	3344.1	3116.1	3674333	138413096	9.88268e+06	3451.04	48.94	1016423	3.61496	81.85	35.5	9030	68.21
AZ1	1	2010	14.2	180	265993	3718.46	3195.6	3699169	158428823	9.63087e+06	3017.31	165.02	1051254	3.51882	81.95	31.8	11283	68.73
AZ1	1	2011	12.3	272	228768	3559	2743.6	3724620	209687652	9.63091e+06	3849.36	137.18	1086083	3.42941	82.08	31	10161	69.24
AZ1	1	2012	14.5	245	208719	2612	2821	3752000	266980018	7.23553e+06	3469.17	115.64	1113472	3.36964	82.55	28	10164.5	69.76
AZ1	1	2013	12.7	226	223523	3343	2984.6	3780000	347737531	9.02944e+06	3579.39	66.52	1140862	3.31328	82.97	31.5	10168	70.28
AZ1	1	2014	14	300	168692	3363	3245.6	3807000	395511985	8.87664e+06	2876.7	170.16	1168252	3.25871	83.44	33.6	5054	70.8
AZ1	1	2015	14	287	126412	3677	3441.5	3834000	3.4367e+08	9.58399e+06	4537.98	19.6	1195642	3.20665	83.91	32	6289	71.32
AZ1	1	2016	12.6	263	125847	4125.9	3518.2	3859000	3.69783e+08	1.06129e+07	4685.58	4.96	1223028	3.15528	84.45	30.2	4660	71.85
AZ1	1	2017	14.8	315	86926.2	3704.4	3778.1	3950000	3.95897e+08	9.41724e+06	4527.58	12.43	1.2626e+06	3.12848	84.8733	31.4	4393	72.368
AZ1	1	2018	14.2714	364	68476.5	3967	3777.9	3984000	8.69015e+08	9.95085e+06	4329.33	32.6	1.29371e+06	3.07953	85.3419	29.5	4822	72.89
AZ1	1	2019	14.45	341	43835.7	4333	3899	4018000	1195954991	1.06518e+07	4572.39	10.63	1.32482e+06	3.03288	85.8105	30.6	6320	73.412
AZ2	2	2001	12.7	228	1.49564e+06	324.529	1430.09	2685452	15805649	1.14163e+06	3423.13	54.42	528140	5.08474	75.1718	30.04	5523	57.3518
AZ2	2	2002	11.1929	264.5	1440341	547.029	1478	2721197	19829884	2.00703e+06	3667.81	11.3	556139	4.89302	75.5964	33.6	6187	57.8886
AZ2	2	2003	12	301	1438090	728.2	1547.6	2757685	24259585	2.50357e+06	3747.04	11.91	584139	4.72094	76.0209	33.1	6851	58.4255
AZ2	2	2004	10.9	288	1435947	974	1632.2	2794868	29334706	3.07356e+06	3805.1	0.55	612138	4.56575	76.4455	33	6754	58.9623
AZ2	2	2005	11.8	239	1328262	1152.2	1791	2832896	37410239	3.60467e+06	3805.14	19.65	640138	4.42545	76.87	33.7	6420	59.4991
AZ2	2	2006	11.5	372	1256953	1559.6	1933.2	2873459	47021267	4.69062e+06	3823.09	18.17	655961	4.38053	77.78	31.5	8085	60.03
AZ2	2	2007	11.1	252	1277589	1798.4	2044.5	2913017	55299696	5.57809e+06	3869.6	11.03	689318	4.22594	77.99	34.3	8510	60.57
AZ2	2	2008	12.5	266	1171559	1824	2218.7	2953486	68109354	5.60355e+06	3849.12	37.22	722675	4.08688	78.2	33.5	6968	61.11
AZ2	2	2009	12.5	300	926055	2022.8	2187.4	2994888	83916301	5.97956e+06	3746.55	2.13	756032	3.96132	78.41	34.3	7704	61.65
AZ2	2	2010	12.3	342	714195	2327.03	2257.2	3037244	92748766	6.02814e+06	3274.68	30.6	789389	3.84759	78.62	30.4	7798	62.19
AZ2	2	2011	10.5	334	738223	2061	1816.4	3080576	128937099	5.57847e+06	4073.43	31.28	822749	3.74425	78.85	28.9	6926	62.73
AZ2	2	2012	12.7	317	717984	1945	1952.7	3120000	156035779	5.38899e+06	3692.09	21.65	845390	3.6906	79.48	31.7	7920	63.26
AZ2	2	2013	11.1	241	663174	2171	2095.8	3160000	222435727	5.86494e+06	3759.64	5.1	868031	3.64042	80.11	32	8914	63.79
AZ2	2	2014	12.5	347	603071	2189	2338.7	3201000	254483053	5.77888e+06	3015.24	39.55	890672	3.59392	80.74	29.4	6450	64.32
AZ2	2	2015	12.5	277	590980	2417	2570.3	3242000	2.13779e+08	6.30088e+06	4006.23	85.6	913313	3.54971	81.37	29	5186	64.85
AZ2	2	2016	11.6	286	585665	2746.9	2616.6	3284000	2.30515e+08	7.06678e+06	4206.76	39.44	935956	3.50871	82.04	29.5	5520	65.42
AZ3	2	2017	13.4	244	507525	2474	2753.4	3314000	2.47251e+08	6.29024e+06	4030.21	71.4	976132	3.39503	81.9645	28.4	4618	65.9409
AZ4	2	2018	13.1714	515	482528	2799.5	2780.9	3356000	5.16076e+08	7.02309e+06	3801.96	70.79	1004131	3.34219	82.3891	27.6	4737	66.4777
AZ5	2	2019	13.4536	422	445781	3123.7	2901.3	3398000	670429141	7.67975e+06	4140.84	42.68	1032131	3.29222	82.8136	30.3	6449	67.0145
Ardabil	3	2001	11	234	247929	434.965	508.7	1198256	7391063	1.52521e+06	3636.1	5	238032	5.03402	78.1045	26.9	2990	53.6609
Ardabil	3	2002	9.45714	237	253434	487.354	549	1203386	9593341	1.78509e+06	3829.34	0.94	247584	4.86052	78.4116	20.3	3209.5	54.6509
Ardabil	3	2003	10	240	231737	507.8	591.6	1208875	12027107	1.74375e+06	4017.72	11.52	257136	4.70131	78.7187	27.9	3429	55.6409
Ardabil	3	2004	9.4	344	201512	592	603.4	1214683	14656789	1.86646e+06	3786.43	4.44	266688	4.5547	79.0258	29.2	2742	56.6309
Ardabil	3	2005	10.3	307	200497	626.4	655	1220877	17693008	1.95842e+06	3795.61	8.4	276240	4.41962	79.3329	34.1	3101	57.6209
Ardabil	3	2006	10.1	237	199562	714.7	721.6	1228155	22200508	2.14864e+06	3699.38	18.5	281901	4.35669	80.01	33.1	3936	58.26
Ardabil	3	2007	8.8	269	208529	825.1	773.3	1230825	28135303	2.55831e+06	3931.62	4.5	293165	4.1984	80.15	33.9	5753	59.4
Ardabil	3	2008	10.7	189	193091	811	790.8	1234195	35031886	2.4907e+06	4027.2	6.1	304429	4.05413	80.3	32.4	4442	60.55
Ardabil	3	2009	10.7	296	193381	851.8	811.5	1238262	39650310	2.51753e+06	3825.37	4.8	315693	3.92236	80.44	34.2	4472	61.69
Ardabil	3	2010	10.8	237	167880	856	846.7	1243026	46719280	2.21728e+06	3167.06	6.86	326957	3.8018	80.59	30.1	5586	62.84
Ardabil	3	2011	9.3	259	150774	880	687.2	1248488	59182552	2.38153e+06	4092.34	11.94	338224	3.69131	80.74	29.8	4905	63.99
Ardabil	3	2012	11.6	282	130936	784	730.1	1258000	77777734	2.17188e+06	3612.95	0.88	346063	3.63518	81.2	29.1	4644.5	64.82
Ardabil	3	2013	9.3	268	107936	934	774	1267000	114179654	2.52281e+06	3774.65	0.86	353902	3.58009	81.67	30.3	4384	65.65
Ardabil	3	2014	10.2	279	86714	939	845.4	1276000	130159176	2.47856e+06	3215.77	13.84	361741	3.52739	82.14	31.5	2452	66.49
Ardabil	3	2015	10.9	297	72310	968	909.6	1285000	1.07417e+08	2.52314e+06	3993.23	61.92	369580	3.47692	82.61	30.9	2281	67.32
Ardabil	3	2016	9.4	230	63744	1052.1	952.2	1294000	1.15888e+08	2.70636e+06	4110.74	40.15	377423	3.42851	83.08	28.5	2397	68.16
Ardabil	3	2017	11.8	232	65719.3	1018.6	990	1280000	1.24359e+08	2.58953e+06	3905.6	58.39	390865	3.27479	83.018	34.1	2494	69.5009
Ardabil	3	2018	11.0286	303	36137.1	1114.1	1017.4	1288500	2.36613e+08	2.79463e+06	3736.36	84.46	400417	3.21789	83.3251	35	2936	70.4909
Ardabil	3	2019	11.1964	244	20952.3	1218.8	1047.7	1297000	380743656	2.99618e+06	4005.04	41.97	409969	3.16365	83.6322	33.7	3377	71.4809
Esfahan	4	2001	16.6	94	578447	2614.38	3259.67	4244198	43998067	9.16501e+06	2287.21	335.2	1.05099e+06	4.03827	85.8818	24.8	16675	80.8473
Esfahan	4	2002	16.025	104	614991	2858.41	3283	4305224	55476301	1.04675e+07	2376.11	335.7	1.08927e+06	3.95241	86.1229	20.5	18290	81.3173
Esfahan	4	2003	15.8	114	504830	3027.5	3538.2	4366966	73973365	1.0394e+07	2449.56	337.8	1.12754e+06	3.87301	86.364	26.4	19905	81.7873
Esfahan	4	2004	16.5	146	458217	3296	3683.6	4429564	100634327	1.03902e+07	2412.82	288.25	1.16581e+06	3.79956	86.6051	26.1	19897	82.2573
Esfahan	4	2005	17.2	171	485589	3492.1	4215	4492633	119591072	1.09166e+07	2421.79	348.4	1.20408e+06	3.73117	86.8462	32.4	23329	82.7273
Esfahan	4	2006	16.5	220	542943	3996.6	4388.9	4559256	143432548	1.2014e+07	2434.05	279.4	1224763	3.72256	87.53	32.4	20523	83.31
Esfahan	4	2007	16.3	114	526338	4459.4	4680.8	4620282	192765900	1.38256e+07	2548.75	315.25	1270775	3.6358	87.57	33.1	26014	83.73
Esfahan	4	2008	17.4	85	586062	4170.9	4974.2	4682777	234756578	1.28087e+07	2457.44	314.25	1316787	3.55621	87.62	31.4	24446	84.15
Esfahan	4	2009	17.4	179	553402	4399.5	5151.8	4746764	243083615	1.30022e+07	2452.35	334.5	1362799	3.4831	87.67	29.8	20894	84.57
Esfahan	4	2010	17.1	98	260829	4810.73	5306.6	4812268	303737646	1.24599e+07	2094.31	329.15	1408811	3.41584	87.72	26	24828	84.99
Esfahan	4	2011	16.8	150	156272	4290	4899.3	4879312	418791919	1.16091e+07	2494.45	426.75	1454826	3.35388	87.77	26.4	21037	85.42
Esfahan	4	2012	17.4	222	127049	4195	4947.6	4922000	513758029	1.16203e+07	2536.02	243.8	1485357	3.31368	88.2	26	24972	85.93
Esfahan	4	2013	16.8	157	132807	4429	5543	4965000	671535720	1.19627e+07	2314.33	399.8	1515888	3.27531	88.63	27.8	28907	86.45
Esfahan	4	2014	17.9	96	121520	4266	5869.9	5007000	762415344	1.12603e+07	2027.87	374	1546419	3.2378	89.07	27.8	14986	86.97
Esfahan	4	2015	17.7	96	91722	4367	6070.3	5050000	6.65396e+08	1.13827e+07	2648.08	193.87	1576950	3.20238	89.5	26.6	16546	87.49
Esfahan	4	2016	16.4	71	71084	4477.7	6311.4	5091000	7.17183e+08	1.15182e+07	2590.14	191.83	1607482	3.16707	89.94	25.8	13422	88.01
Esfahan	4	2017	18.2	90	55680.1	4316.2	6271.4	5184000	7.6897e+08	1.09728e+07	2555.73	206.01	1663346	3.11661	89.7393	27	12819	88.3673
Esfahan	4	2018	17.7571	154	33155.7	4672.2	6537.2	5238000	1.43375e+09	1.172e+07	2547.33	250.71	1.70162e+06	3.07825	89.9804	29.7	12939	88.8373
Esfahan	4	2019	17.8679	142	12686.7	5056.1	6902.9	5292000	1995958652	1.24297e+07	2875.62	318.68	1.73989e+06	3.04157	90.2215	30.9	14598	89.3073
Ilam	5	2001	17.7	598	121272	1	294.386	516951	4929932	3893.99	2073.02	406.18	87820	5.88648	80.1382	14.6	1526	56.7709
Ilam	5	2002	15.5846	610	125497	5	322	522364	4786857	18730.9	2242.12	343.7	92594.9	5.64139	80.4186	16.1	1628.5	57.515
Ilam	5	2003	16.7	622	126719	11	359.7	527921	5963125	38168.4	2471.42	268.18	97369.8	5.42181	80.6991	16.2	1731	58.2591
Ilam	5	2004	16	657	146264	13	406.4	533611	11323136	41406.9	2407.56	235.4	102145	5.22407	80.9795	19.8	1407	59.0032
Ilam	5	2005	16.7	601	142841	17	440	539459	19434196	53563.1	2254.84	255.56	106920	5.04546	81.26	22	1693	59.7473
Ilam	5	2006	13.2	555	151605	19	503.5	545787	26743882	57551.3	2329.92	349.12	111560	4.89232	82.05	24.1	2380	60.68
Ilam	5	2007	16.3	333	185290	20	534.3	547923	38431079	62541.1	2480.64	289.14	116394	4.70748	82.1	27.6	2462	61.34
Ilam	5	2008	17	261	148872	21.9	585	550171	41535998	67709.5	2064.52	361.68	121228	4.53832	82.16	22.8	1595	62
Ilam	5	2009	17	477	154712	60	593.3	552533	38673125	177756	2449.14	229.26	126062	4.38303	82.22	27.3	1823	62.66
Ilam	5	2010	17.4	473	97869	98.1	674	555009	51192115	254365	1975	383.9	130896	4.24008	82.28	23	2795	63.32
Ilam	5	2011	15.8	361	80193	142	578.7	557599	65872040	384496	2600.36	305.82	135732	4.10809	82.34	21.2	1911	64
Ilam	5	2012	17.4	455	68151	147	679.4	563000	55288200	407426	2333.22	318.78	140447	4.00863	82.84	18	1458	64.82
Ilam	5	2013	16.6	664	56574	177	666.1	569000	81409483	478265	2296.16	261.76	145162	3.91976	83.34	21.6	1005	65.64
Ilam	5	2014	17.2	383	45357	202	724.5	575000	87347545	533348	1950.32	332.06	149877	3.83648	83.84	24.7	1508	66.46
Ilam	5	2015	18	842	45591	218	868.5	581000	8.64906e+07	568409	2025.05	644.44	154592	3.75828	84.34	24.9	1566	67.28
Ilam	5	2016	16.9	449	39265	239.4	923.8	587000	9.29471e+07	615996	2004.12	821.79	159310	3.68464	84.86	24.5	1390	68.13
Ilam	5	2017	18.4	559	27178.1	242.6	941.9	586000	9.94037e+07	616900	1877.89	664.44	164219	3.56842	84.6255	23.6	1233	68.6764
Ilam	5	2018	18.3571	1029	23327.9	300.2	896.2	591500	3.50475e+08	753165	2242.22	689.11	168993	3.50014	84.9059	24.9	1449	69.4205
Ilam	5	2019	18.65	760	16839.5	306.5	983.3	597000	401062763	753618	1994.78	709.45	173768	3.43561	85.1864	26.3	1567	70.1645
Bushehr	6	2001	25.5	488	55850.4	1	1500.15	815195	9082598	4027.24	495.4	1341.33	120238	6.77986	83.1564	18.9	2037	61.6555
Bushehr	6	2002	24.5838	426.5	66047	4	1441	828878	12990797	15202.4	540.46	1328.49	133405	6.21322	83.4318	22.2	2374	62.3255
Bushehr	6	2003	25.6	365	60279	5	1869	842774	37583152	17776.3	447.98	1276.9	146573	5.74985	83.7073	21.3	2711	62.9955
Bushehr	6	2004	24.6	367	77811	7	2060.3	856871	48305269	22710.4	478.58	1159.8	159741	5.36414	83.9827	26.3	2630	63.6655
Bushehr	6	2005	24.9	282	96763	9	2183	871191	41608484	28843.4	508.29	1140.99	172908	5.03845	84.2582	21.7	4049	64.3355
Bushehr	6	2006	23.8	224	116453	10	2627.6	886267	48137996	30881.5	549.39	1301.95	190150	4.66088	86.41	26	5621	65.15
Bushehr	6	2007	25.3	181	164539	13	2833.4	913530	74727469	41306.2	541.25	1359.71	201525	4.53309	85.86	27.2	7117	65.75
Bushehr	6	2008	25.4	86	81049	15	2996.6	941789	84632193	46900.8	594.08	1278.23	212900	4.42362	85.31	26	5059	66.36
Bushehr	6	2009	25.4	156	84542	11.6	3226.9	971085	83989335	35145.8	498.94	1279.96	224275	4.32989	84.76	24.9	5604	66.97
Bushehr	6	2010	26.2	145	78794	19	3931.3	1001457	140570654	50086.7	333.06	1426	235650	4.24976	84.21	21.4	7507	67.58
Bushehr	6	2011	25.2	124	71726	30	3730.1	1032949	209504722	82042.1	550.17	1310.42	247026	4.18154	83.66	23.1	5752	68.19
Bushehr	6	2012	26.2	201	81625	35	3976.3	1055000	262281021	97898.7	540.67	1408.18	261986	4.02693	84.76	23.5	4475	68.92
Bushehr	6	2013	25	325	66644	57	3937.4	1077000	421428032	154836	432.62	1136.45	276946	3.88884	85.86	28	3198	69.65
Bushehr	6	2014	26.2	99	45447	60	4425.8	1100000	444135027	159280	373.86	1348.68	291906	3.76834	86.96	27.8	3375	70.38
Bushehr	6	2015	26.5	273	38253	78	5143.5	1123000	3.66379e+08	204322	261.79	1467.44	306866	3.65958	88.06	26.6	3018	71.11
Bushehr	6	2016	25.1	80	74720	92.6	5045.8	1146000	3.96954e+08	239246	299.94	1434.94	321826	3.56093	89.17	25.7	3382	71.85
Bushehr	6	2017	27.2	233	49389.6	102.4	5807.4	1187000	4.27528e+08	261448	302.81	1531.91	330920	3.58697	87.5636	26.7	2800	72.3755
Bushehr	6	2018	26.6714	358	45513.5	119.7	5465.6	1208500	1.51936e+09	301300	180.16	1412.86	344088	3.51219	87.8391	27.8	2699	73.0455
Bushehr	6	2019	26.8607	288	41613.1	142.9	5757.6	1230000	2013945502	352357	290.29	1468.46	357255	3.44292	88.1145	26.7	3125	73.7155
Tehran	7	2001	19.4	192	2.19244e+06	7544.42	13433.9	11893950	191303759	2.64503e+07	1894.62	509.38	3.02967e+06	3.92582	89.6973	25.1	12080	90.1773
Tehran	7	2002	18.5143	260	2344133	8552.42	14465	12195139	243804846	3.13215e+07	2116.34	554.06	3.1711e+06	3.84572	89.8615	25.4	12681.5	90.4277
Tehran	7	2003	18.4	328	2149227	9600.6	16175.2	12497654	310457192	3.29633e+07	2218.66	487.32	3.31253e+06	3.77285	90.0258	25.9	13283	90.6782
Tehran	7	2004	18	316	1812765	10714	17294.3	12802263	391404375	3.37763e+07	2059.16	492.82	3.45395e+06	3.70655	90.1901	27.3	7965	90.9286
Tehran	7	2005	19	283	1595264	11167.3	18584	13107290	476839657	3.49112e+07	2128.04	541.5	3.59538e+06	3.64559	90.3544	27.4	5765	91.1791
Tehran	7	2006	18.7	227	1386985	12805.2	19540.8	13422366	595288055	3.84935e+07	2137.76	604.52	3730396	3.59811	91.27	27.9	22446	91.34
Tehran	7	2007	17.8	294	1202153	13595	20387.7	13646502	761572924	4.21492e+07	2209.66	526.06	3874647	3.522	91.07	28	36749	91.63
Tehran	7	2008	19.3	139	1072469	12938.9	19827.5	13875800	983999506	3.97343e+07	2311.38	527.98	4018898	3.45264	90.94	26.4	35551	91.92
Tehran	7	2009	19.3	238	992017	13655.2	21023.3	14110382	1116443081	4.03556e+07	2165.88	434.88	4163149	3.38935	90.78	25.5	21300	92.21
Tehran	7	2010	18.6	213	826848	14788.2	22189.8	14350374	1316264574	3.83031e+07	1798.32	531.56	4307400	3.33156	90.62	23.3	7930	92.5
Tehran	7	2011	17.4	333.5	459465	15042	20425.6	14595904	1614867292	4.07054e+07	2443.32	558.78	4451654	3.27876	90.46	24.7	11073	92.79
Tehran	7	2012	18.6	252.5	444572	13419	21384.7	14765000	1996764639	3.71722e+07	2363.94	454.24	4590259	3.21659	90.94	25.9	26090.5	93
Tehran	7	2013	17.2	108	392378	14385	22358.3	14935000	2585731843	3.88546e+07	2076.44	467.28	4728864	3.15826	91.43	26.7	41108	93.21
Tehran	7	2014	18.9	162.5	344496	14397	24342.1	15107000	3091048252	3.80021e+07	1805.9	607.48	4867469	3.10367	91.92	28.1	17984	93.42
Tehran	7	2015	19.1	215	314452	14558	25694	15278000	2.65566e+09	3.79469e+07	2528.58	417.16	5006074	3.05189	92.41	29	14955	93.63
Tehran	7	2016	17.5	202.5	265428	15760.9	26567.8	15450000	2.86046e+09	4.05433e+07	2479.49	364.3	5144679	3.0031	92.9	28.6	15966	93.85
Tehran	7	2017	19.1	165	198530	14698.5	27383.8	16227000	3.06526e+09	3.73682e+07	2471.67	399.31	5292524	3.06602	92.3256	29.4	17042	94.1845
Tehran	7	2018	18.9429	208.333	171472	15770.1	27825.9	16449500	6.08553e+09	3.95598e+07	2305.96	474.84	5.43395e+06	3.02717	92.4899	27.6	23035	94.435
Tehran	7	2019	19.1143	266.333	127935	17252.9	29901.8	16672000	8872811452	4.24152e+07	2604.15	435.86	5.57538e+06	2.99029	92.6542	29.3	20308	94.6855
Chaharmahal	8	2001	12.9	334	147447	311.72	366.09	809567	4734704	1.09297e+06	3327.22	44.04	157627	5.13598	80.89	22.2	1913	45.4545
Chaharmahal	8	2002	10.4083	337	140375	383.73	365	818612	5987290	1.40535e+06	3344.57	10.06	165211	4.95496	81.109	24.8	2045.5	46.7082
Chaharmahal	8	2003	11.5	340	122574	427.8	445.9	827913	7317491	1.46884e+06	3769.56	15.3	172795	4.79131	81.328	17.7	2178	47.9618
Chaharmahal	8	2004	9.5	431	123169	565	431.1	837441	8846649	1.78114e+06	3826.52	4.1	180379	4.64268	81.547	29.9	1817	49.2155
Chaharmahal	8	2005	11.4	441	107546	588.6	508	847281	11602266	1.84003e+06	3987.6	28.98	187963	4.50771	81.766	25.7	2152	50.4691
Chaharmahal	8	2006	9.6	413	136977	694.1	537.1	857910	14641634	2.08655e+06	3971.24	19.46	194594	4.40872	82.51	25	3127	51.55
Chaharmahal	8	2007	10.6	225	133019	723.3	565.4	864014	18504237	2.24253e+06	4111.62	7.62	202597	4.26469	82.498	24.7	3462	52.88
Chaharmahal	8	2008	11.6	200	105068	706.1	574.6	870788	23301596	2.16837e+06	3839.74	9.74	210600	4.1348	82.486	24.2	2665	54.21
Chaharmahal	8	2009	11.6	420	78979	796.6	603.7	878245	26860750	2.35413e+06	4000.95	3.71	218603	4.01753	82.474	22.7	3152	55.54
Chaharmahal	8	2010	11.2	274	62951	860.686	591	886399	32308601	2.22917e+06	3488.51	10.43	226606	3.91163	82.462	25.6	4305	56.87
Chaharmahal	8	2011	11.1	240	81303	691	495.1	895263	42960835	1.86996e+06	3793.51	21.23	234612	3.81593	82.45	23.4	3729	58.2
Chaharmahal	8	2012	16.3	386	34126	679	521.5	904000	54919078	1.88082e+06	3792.54	4.27	241776	3.739	82.9	25.6	3297	59.37
Chaharmahal	8	2013	10.4	324	32462	719	556.4	914000	68323539	1.94197e+06	3706.09	22.55	248940	3.67157	83.35	25	2865	60.55
Chaharmahal	8	2014	12	297	25843	725	586.5	923000	78543803	1.9136e+06	3389.59	15.65	256104	3.604	83.8	22.1	1823	61.73
Chaharmahal	8	2015	11.8	310	26787	744	624.5	933000	6.89963e+07	1.9392e+06	3880.2	3.8	263268	3.54392	84.25	19.7	2109	62.91
Chaharmahal	8	2016	11.6	317	19327	746.6	654.5	942000	7.43973e+07	1.92046e+06	3905.69	13.98	270434	3.48329	84.7	19.2	1603	64.09
Chaharmahal	8	2017	12.2	150	14886	744.2	679.6	959000	7.97982e+07	1.89187e+06	3774.27	14.31	278971	3.43764	84.394	18.9	1493	65.5127
Chaharmahal	8	2018	11.5286	336	11360.6	853.4	709.5	969000	1.6057e+08	2.14064e+06	3704.32	16.52	286555	3.38155	84.613	23.4	1470	66.7664
Chaharmahal	8	2019	11.3607	311	7193.8	945.8	744.8	979000	230770227	2.32503e+06	4078.58	37.32	294139	3.32836	84.832	25.1	1818	68.02
Khorasan	9	2001	16.9	153	1.19283e+06	2828.79	3678.12	6516506	46071791	9.91818e+06	2597.59	192.05	1.49038e+06	4.37239	80.4191	26.1	12629	61.5691
Khorasan	9	2002	15.6028	214.5	1201788	3009.68	3855	6617181	57696768	1.10231e+07	2707.12	181.3	1553383	4.25985	80.8577	29.6	13579	62.3591
Khorasan	9	2003	15.7	276	1072212	3123	3994.3	6719515	71948559	1.07233e+07	2951.18	144.6	1.61639e+06	4.15711	81.2964	33.4	14529	63.1491
Khorasan	9	2004	15.5	283	1209818	3373	4422.2	6823466	91921696	1.06348e+07	2656.65	138.55	1.6794e+06	4.06304	81.735	35.8	12219	63.9391
Khorasan	9	2005	15.7	199.33	1197252	3417	4776	6929227	113928425	1.06836e+07	2707.4	177.2	1.7424e+06	3.97682	82.1736	34.5	12226	64.7291
Khorasan	9	2006	16.4	199.667	1162459	3699.7	5252.7	7041071	143534960	1.11232e+07	2592.08	228.3	1787360	3.93937	83.11	32.2	17356	65.15
Khorasan	9	2007	14.5	184.333	1272694	4285.7	5535.9	7131395	180593103	1.3289e+07	2847.48	158.85	1858310	3.83757	83.33	33.7	22263	66.1
Khorasan	9	2008	16.6	181.667	1287703	3883.9	5976.2	7224846	215108397	1.19294e+07	3060.23	192.65	1929260	3.74488	83.55	32.1	14974	67.05
Khorasan	9	2009	16.6	264	1148230	4324	6084.9	7321494	254494490	1.27806e+07	2790.2	135.95	2000210	3.66036	83.77	30.3	14622	68.01
Khorasan	9	2010	16.2	157	841957	4514.26	6413.3	7421409	300459140	1.16935e+07	2451.92	247.8	2071160	3.58321	83.99	30.2	19477	68.96
Khorasan	9	2011	15.4	186	693343	4798	5568	7524663	399196686	1.29849e+07	2946.91	286.1	2142110	3.51273	84.21	27.4	17261	69.92
Khorasan	9	2012	17.8	216.333	624524	4476	5793.8	7701000	479759703	1.23998e+07	2869.61	212.05	2197174	3.50496	84.86	31.4	16957	70.54
Khorasan	9	2013	17.8	123.667	681125	5185	6426.7	7809000	681810421	1.40057e+07	2670.77	191.25	2252238	3.46722	85.52	31.7	16653	71.17
Khorasan	9	2014	17.8	216	597833	5363	6884.1	7921000	785114952	1.41566e+07	2369.76	244.45	2307302	3.43301	86.18	27.4	10125	71.79
Khorasan	9	2015	17.2	184.667	532808	5134	7417	8031000	6.61888e+08	1.33828e+07	3788.51	15.64	2362366	3.39956	86.84	26.8	8824	72.42
Khorasan	9	2016	14.4	220	500660	5777.9	7753.1	8143000	7.13743e+08	1.48635e+07	3590.51	5.55	2417434	3.36845	87.5	28.9	9718	73.05
Khorasan	9	2017	17.2	124.667	418297	5498.3	7974.5	8213000	7.65598e+08	1.39786e+07	3761.51	7.94	2.49849e+06	3.28718	87.4373	32.7	11040	74.2091
Khorasan	9	2018	16.5143	245.333	403915	6188.2	8150	8346000	1.514e+09	1.55234e+07	3775.76	18.18	2.5615e+06	3.25825	87.8759	32.4	13691	74.9991
Khorasan	9	2019	16.4429	252	360302	6904	8550.7	8479000	2134030478	1.6973e+07	3923.85	23.2	2.62451e+06	3.2307	88.3145	33.9	12001	75.7891
Khozestan	10	2001	26.7	235	191384	268.829	5616.05	4012441	97458166	944083	746.08	1787	678043	5.91768	81.6336	17.4	9631	62.9464
Khozestan	10	2002	26.141	259.5	178550	312.785	6037	4062476	141770206	1.14721e+06	799.88	1763.6	719416	5.64691	81.9011	14.4	9474.5	63.7703
Khozestan	10	2003	26.6	284	149997	326.9	6573	4113463	161928632	1.12408e+06	788.42	1772.95	760789	5.40684	82.1685	16.9	9318	64.5942
Khozestan	10	2004	25.2	236	151993	427	6786.6	4165413	226839278	1.3477e+06	796.08	1643.05	802162	5.19274	82.436	18.3	7657	65.4181
Khozestan	10	2005	26.4	203	158359	412.3	7205	4218366	305369849	1.29062e+06	807.96	1715.25	843535	5.00082	82.7035	23.1	8877	66.242
Khozestan	10	2006	26.3	184	166644	528.7	8285.3	4274979	367817251	1.59117e+06	906.08	1866.81	866914	4.93126	83.61	23.8	13416	67.21
Khozestan	10	2007	26.4	159	255510	570.4	8896.8	4322775	481839127	1.7707e+06	840.42	1807.03	916204	4.71814	83.59	26	17903	67.97
Khozestan	10	2008	27	95	285002	556.8	10805.5	4372315	518808387	1.71263e+06	879.98	1877.5	965494	4.52858	83.58	24.5	13664	68.73
Khozestan	10	2009	27	186	177038	546.3	11060.6	4423630	458989369	1.61697e+06	755.22	1758.72	1014784	4.35918	83.57	24.5	11029	69.49
Khozestan	10	2010	27.1	173	207994	634.9	12906.6	4476754	610556949	1.64701e+06	605.92	1905.1	1064074	4.20718	83.56	21.6	15289	70.25
Khozestan	10	2011	26	89	118560	764	11828.6	4531720	833269282	2.06976e+06	887.48	1817.77	1113366	4.07029	83.55	23.2	13502	71.02
Khozestan	10	2012	26.8	210	85861	767	13476.8	4595000	766456156	2.12724e+06	860.42	1855.9	1146821	4.00673	84.09	21	12386.5	71.9
Khozestan	10	2013	25.7	238	85781	854	12881.1	4659000	1067813807	2.30906e+06	748.04	1547.7	1180276	3.94738	84.64	22.8	11271	72.79
Khozestan	10	2014	26.7	137	66888	805	15459.8	4724000	1106927462	2.12763e+06	620.48	1803.22	1213731	3.89213	85.19	25.4	8293	73.67
Khozestan	10	2015	27.3	270	81759	910	17139.6	4789000	1.08457e+09	2.37503e+06	861.62	2080.13	1247186	3.83984	85.72	26.6	7898	74.56
Khozestan	10	2016	25.5	113	103639	967	17878.5	4853000	1.16112e+09	2.49068e+06	864.9	1929.83	1280645	3.7895	86.29	25.8	8277	75.45
Khozestan	10	2017	27.9	90	77889.5	896.2	19253	4776000	1.23767e+09	2.28175e+06	839.5	2215.4	1340010	3.56415	85.9129	24.6	7242	76.1289
Khozestan	10	2018	26.9124	332	75700	1030.7	19038.3	4830500	4.323e+09	2.58877e+06	650.84	2090.96	1.38138e+06	3.49686	86.1804	23.9	6922	76.9528
Khozestan	10	2019	26.9606	351	72468.7	1083.9	19540.4	4885000	5314665895	2.66794e+06	917.98	2001.4	1.42276e+06	3.43348	86.4478	24.8	8370	77.7767
Zanjan	11	2001	12	232	172173	426.616	409.602	932868	5982342	1.49573e+06	3499.78	28.1	196835	4.73933	79.7355	27.2	2412	53.2864
Zanjan	11	2002	11.2618	297	182639	455.89	448	938549	7864466	1.66968e+06	3777.9	2.7	205422	4.56889	80.0452	32	2848.5	54.2132
Zanjan	11	2003	11.7	362	180164	441.7	505.8	944510	9933430	1.51671e+06	3810.28	21	214008	4.41343	80.3549	28.9	3285	55.14
Zanjan	11	2004	10.7	318	186429	510	536.3	950720	13029585	1.60796e+06	3807.9	10.2	222595	4.27108	80.6646	30.2	3057	56.0668
Zanjan	11	2005	11.8	274	194516	529	545	957235	17159380	1.65396e+06	4620.28	28.8	231181	4.14062	80.9744	36.5	3158	56.9936
Zanjan	11	2006	10.9	308	197401	614.9	576.7	964601	21179461	1.84866e+06	3053.32	35	236117	4.08527	81.66	34.7	4317	57.98
Zanjan	11	2007	11	346	214451	657.1	831.4	973952	24637238	2.03756e+06	3979.88	9.9	246310	3.95417	81.8	36.7	4805	58.88
Zanjan	11	2008	12.2	152	222154	599.2	687.4	983732	30798366	1.84044e+06	3831.42	24.6	256503	3.83517	81.95	33.5	3408	59.78
Zanjan	11	2009	12.2	325	236865	687.3	693	993950	34721515	2.03153e+06	3777.88	19.6	266696	3.7269	82.1	36.5	3825	60.68
Zanjan	11	2010	11.9	233	132369	726.071	626.4	1004614	41842391	1.88069e+06	3223.62	37.5	276889	3.62822	82.25	34.4	5098	61.58
Zanjan	11	2011	10.9	366	164508	728	613.1	1015734	53573726	1.97027e+06	3991.56	34.8	287082	3.53813	82.4	33.2	3626	62.49
Zanjan	11	2012	12.5	392	142559	690	656.1	1026000	69384949	1.91154e+06	3853.54	11	294062	3.48906	82.88	30.9	3096.5	63.44
Zanjan	11	2013	11.2	290	120979	763	727.1	1037000	95071377	2.06101e+06	3676.66	17.7	301042	3.4447	83.37	29.1	2567	64.39
Zanjan	11	2014	13	299	98570.3	785	764.5	1047000	111870047	2.07213e+06	3023.88	86.2	308022	3.39911	83.58	28.3	1714	65.34
Zanjan	11	2015	14	283	84702.3	826	821.2	1058000	9.31665e+07	2.15306e+06	4262.57	9.22	315002	3.35871	84.34	30.3	1581	66.29
Zanjan	11	2016	11.2	230	77591	914.7	818.6	1068000	1.00474e+08	2.35296e+06	4418.81	5.15	321983	3.31695	84.83	31.1	2143	67.25
Zanjan	11	2017	14.5	216	53137.1	879.3	896.8	1072000	1.07781e+08	2.2354e+06	4239.92	2.3	334220	3.20747	84.6911	31.1	2613	68.1155
Zanjan	11	2018	14.0429	307	39997	994	922.4	1083500	2.38412e+08	2.49339e+06	4117.28	15.61	342807	3.16067	85.0008	34.1	2855	69.0423
Zanjan	11	2019	14.4357	385	24330.7	1111.1	963.5	1095000	348418704	2.73143e+06	4441.97	4.45	351393	3.11617	85.3105	37	2842	69.9691
Semnan	12	2001	19.4	73	118225	377.423	397.488	545886	5745473	1.32318e+06	2005.1	575	131645	4.14665	86.54	14.4	1854	72.0727
Semnan	12	2002	18.2467	107.5	117218	389.919	411	554359	7200186	1.42796e+06	2241.3	564.18	137196	4.04064	86.811	20.8	2132.5	72.5797
Semnan	12	2003	18.5	142	100594	355.4	464.3	562942	9006961	1.22027e+06	2366.5	574.12	142747	3.94364	87.082	23.7	2411	73.0867
Semnan	12	2004	18	202	76811	403	545.6	571646	13017114	1.27047e+06	2238.16	518	148297	3.85473	87.353	21.2	1736	73.5937
Semnan	12	2005	18.6	158	81011	420	536	580452	15181691	1.31301e+06	2322.34	574.14	153848	3.77289	87.624	25.5	1523	74.1007
Semnan	12	2006	18.5	177	62650	436.7	557.8	589742	18758133	1.31277e+06	2250.12	636.14	160062	3.68446	88.66	26.5	2003	74.7
Semnan	12	2007	17.6	166	76747	497.8	653.3	597669	23113097	1.54341e+06	2424.98	545.22	165321	3.6152	88.59	27.2	2747	75.16
Semnan	12	2008	19.3	91	60239	469.7	666.8	605776	29361287	1.44245e+06	2383.24	608.62	170580	3.55127	88.53	25.2	2346	75.63
Semnan	12	2009	19.3	141	55305	503.6	688.9	614068	32999785	1.48833e+06	2243.78	551.16	175839	3.49222	88.46	26.8	2702	76.1
Semnan	12	2010	19	105	51932	534.571	734.7	622547	43638875	1.38463e+06	1879.54	609.34	181098	3.43762	88.4	23.2	3520	76.57
Semnan	12	2011	18.2	176	42773	536	643.1	631218	56806745	1.45052e+06	2425.22	664.52	186358	3.38713	88.34	23.6	2753	77.04
Semnan	12	2012	18.7	133	35877	477	677.2	641000	67364521	1.32137e+06	2414	504.56	192200	3.33507	88.94	21.4	2402	77.59
Semnan	12	2013	18.8	80	29270	509	711.7	651000	94349112	1.37485e+06	2112.32	636.82	198042	3.28718	89.55	31	2051	78.14
Semnan	12	2014	19.2	110	26601	540	754.7	662000	103565775	1.42537e+06	1810.66	708.08	203884	3.24694	90.15	29	1085	78.66
Semnan	12	2015	19.5	108	26574	533	794.9	673000	9.07766e+07	1.38932e+06	3519.4	50.87	209726	3.20895	90.76	29.9	1084	79.18
Semnan	12	2016	18.2	128	25686	581.7	817.7	684000	9.79267e+07	1.49637e+06	3482.57	27.93	215571	3.17297	91.37	30.3	1286	79.8
Semnan	12	2017	19.5	67	23905.9	550.8	848.5	718000	1.05077e+08	1.4003e+06	3406.02	22.56	220457	3.25686	90.876	31.5	1538	80.1847
Semnan	12	2018	19.3857	178	22914.4	610	880.4	734000	2.13484e+08	1.5302e+06	3344.87	76.57	226008	3.24767	91.147	30.4	1791	80.6917
Semnan	12	2019	19.5143	164	21750.1	676.5	926.4	750000	371958962	1.66312e+06	3638.02	55.08	231559	3.23892	91.418	28.3	1743	81.1987
Sistan	13	2001	19.8	14	270260	0	1159.6	2064217	8350131	994.142	1562.28	535.15	353092	5.84612	63.8055	7.8	2730	50.14
Sistan	13	2002	19.4257	19.5	305839	0	1201	2130874	10170988	1145.98	1590.5	506.65	376575	5.65857	64.6065	8.5	3022.5	50.03
Sistan	13	2003	19.7	25	327084	0	1308.9	2198148	12317901	1155.08	1611.44	465.75	400057	5.49459	65.4076	12.8	3315	49.92
Sistan	13	2004	19.4	134	394254	0	1448.2	2266004	15392095	1249.13	1333.66	497.3	423539	5.35016	66.2087	17.2	2200	49.81
Sistan	13	2005	19.6	37	423820	0	1640	2334740	20057151	1350.27	1680.94	472.25	447022	5.22288	67.0098	31.3	2366	49.7
Sistan	13	2006	19.7	55	498626	0	1912.6	2405742	23163873	1523.98	1482.68	590.6	470064	5.1179	68.03	27.4	3826	49.59
Sistan	13	2007	18.3	108	525508	0	2064.6	2430903	27404158	1667.41	1727.34	407.35	493740	4.92345	68.73	23.3	5268	49.48
Sistan	13	2008	19.7	58	500424	0	2598.6	2456339	34835871	1712.14	1880.08	567	517416	4.74732	69.43	17.4	3418	49.37
Sistan	13	2009	19.7	99	459692	0	2531	2482052	40386917	1544.12	1644.24	509.05	541092	4.58712	70.14	17.2	4027	49.26
Sistan	13	2010	18.8	99	371598	0	2437.7	2508047	59209561	1166.78	1581.7	481.8	564768	4.44084	70.84	17.8	3888	49.15
Sistan	13	2011	19.2	47	409169	0	2576.1	2534327	77596735	1321.34	1740.88	549.45	588447	4.30681	71.55	16.2	2979	49.04
Sistan	13	2012	19.2	53	381163	0	2719.3	2596000	101737260	1323.5	1785.5	451.65	611735	4.24367	72.48	16.3	2757	48.93
Sistan	13	2013	18.6	108	388195	2	2991.4	2659000	133202396	6758.73	1637.86	523.95	635023	4.18725	73.37	17.1	2535	48.82
Sistan	13	2014	19.7	68	465240	6	3357.3	2724000	163558433	17381.9	1525.4	482.35	658311	4.13786	74.26	18.1	1751	48.71
Sistan	13	2015	19.8	104	529693	8	3840.2	2791000	1.32167e+08	22592	1866.7	255.12	681599	4.09478	75.15	18.4	1950	48.6
Sistan	13	2016	18.6	55	498536	10.1	4040.3	2859000	1.42862e+08	27674.6	1698.62	313.79	704888	4.05596	76	18.2	2233	48.49
Sistan	13	2017	19.8	30	530648	17.5	4238.9	2846000	1.53556e+08	46257.8	1834.63	311.56	728811	3.90499	76.6229	18.5	2683	48.38
Sistan	13	2018	19.5286	52	547296	35.5	4669	2912000	3.61594e+08	90899.5	1642.52	314.89	752294	3.87083	77.424	17.9	2373	48.27
Sistan	13	2019	19.5929	136	563803	72.6	4931	2978000	484276172	180357	1995.77	287.41	775776	3.83874	78.2251	18.7	2802	48.16
Fars	14	2001	19.4	317	490257	847.18	2562.68	4078025	31347231	2.97106e+06	1695.74	515.4	820867	4.96795	84.8855	14.8	7910	57.5791
Fars	14	2002	18.299	256.5	497305	997.21	2983	4127046	42151717	3.65303e+06	1875.68	491.37	862895	4.78279	85.1055	22.1	9795.5	58.473
Fars	14	2003	19.2	196	444574	1111.4	2936.8	4177151	52263295	3.81671e+06	1890.84	526.72	904923	4.61603	85.3255	21.6	11681	59.3669
Fars	14	2004	17.9	538	464206	1355	3173.1	4228296	66942819	4.27246e+06	1890.83	413.49	946951	4.46517	85.5455	22.8	11816	60.2608
Fars	14	2005	18.2	268	423579	1395.3	3457	4280674	79290926	4.36275e+06	1978.98	418.78	988979	4.32838	85.7655	25.3	12454	61.1547
Fars	14	2006	17.8	305	456678	1671.5	3874.2	4336878	99384528	5.02557e+06	2011.64	416.79	1022746	4.24043	86.63	24.6	14659	61.17
Fars	14	2007	18.2	222	480501	1703.3	4228.2	4381272	123344797	5.28195e+06	2021.76	458.71	1068409	4.10074	86.56	24.1	17321	62.45
Fars	14	2008	18.7	114	450386	1678.7	4371.4	4429381	143711767	5.15626e+06	1884.02	471.84	1114072	3.97585	86.5	21.1	15478	63.73
Fars	14	2009	18.7	270	468975	1790.9	4720.4	4481270	157624923	5.29386e+06	1944.22	459.21	1159735	3.86405	86.44	23.2	16872	65.01
Fars	14	2010	18.4	239	420743	1957.14	4979.5	4537005	199876122	5.07019e+06	1740.24	493.32	1205398	3.76391	86.38	16.4	19436	66.29
Fars	14	2011	18.3	274	254488	1843	4825.4	4596658	271731037	4.98822e+06	1987.04	502.58	1251061	3.67421	86.32	18.8	15492	67.58
Fars	14	2012	17.8	305	255181	1866	4700	4642000	348827209	5.16978e+06	2070.39	396.2	1289454	3.59997	86.82	19.8	15742.5	68.08
Fars	14	2013	17.7	381	275500	1971	5102.3	4688000	487036345	5.32461e+06	1968.94	465.73	1327847	3.53053	87.32	24.3	15993	68.59
Fars	14	2014	19	225	240837	2095	5724.4	4735000	563928874	5.53072e+06	1623.98	460.03	1366240	3.46572	87.82	24.2	9557	69.09
Fars	14	2015	18.9	272	196753	2165	6263.8	4782000	4.66103e+08	5.64404e+06	2317.48	252.01	1404633	3.40445	88.32	25.4	10475	69.6
Fars	14	2016	17.8	284	218100	2224.2	6347	4828000	5.02845e+08	5.72236e+06	2277.56	231.25	1443027	3.34574	88.83	28	8828	70.11
Fars	14	2017	19	172	171129	2270.6	6993.3	4909000	5.39588e+08	5.77334e+06	2283.22	238.39	1.49332e+06	3.28732	88.4055	29.7	9113	71.8816
Fars	14	2018	18.7	244	151020	2593.3	7181.3	4957500	1.12219e+09	6.50608e+06	2224.74	313.25	1.53534e+06	3.22892	88.6255	31.3	9143	72.7755
Fars	14	2019	18.775	415	127872	2919.6	7491.7	5006000	1540407020	7.17828e+06	2575.97	308.63	1.57737e+06	3.17363	88.8455	30.2	10354	73.6695
Qazvin	15	2001	15.2	232	233680	436.439	627.974	1056095	11951919	1.53037e+06	2951.17	64.97	246307	4.28771	82.7855	23.8	2871	65.4645
Qazvin	15	2002	14.4314	282	235525	495.757	661	1072861	13719094	1.81583e+06	3181.5	74.4	256570	4.18156	83.0823	24.3	3085	66.1345
Qazvin	15	2003	14.5	332	240090	474.4	701.4	1089884	16544566	1.62915e+06	3284.26	49.55	266832	4.08453	83.3791	31.5	3299	66.8045
Qazvin	15	2004	13.9	402	208586	672	791.5	1107162	20279176	2.11866e+06	3199.79	60.56	277095	3.99561	83.6759	29.6	2942	67.4745
Qazvin	15	2005	15.1	244	210904	686.4	807	1124700	25999920	2.14601e+06	3204.75	86.87	287357	3.91394	83.9727	31.2	3909	68.1445
Qazvin	15	2006	14.3	325	206059	769.4	870.5	1143200	32712265	2.31309e+06	3180.69	100.24	294539	3.88132	85.67	27.8	4108	68.05
Qazvin	15	2007	13.5	305	210841	823.1	1230.3	1153499	39103408	2.55221e+06	3280.98	42.36	306157	3.76767	85.35	27.3	3793	69.05
Qazvin	15	2008	15.6	162	193778	826.3	938.3	1164479	52450255	2.53771e+06	3301.06	72.02	317775	3.66448	85.03	27.9	2612	70.06
Qazvin	15	2009	15.6	338	194242	879.6	1070.6	1176145	56827316	2.59974e+06	3168.91	62.4	329393	3.57064	84.71	23.6	2964	71.07
Qazvin	15	2010	14.8	353	134994	970.3	1146.2	1188505	63522716	2.51328e+06	2762.93	117.42	341011	3.48524	84.39	27	3906	72.08
Qazvin	15	2011	13.7	424	112676	954	957.7	1201565	85243974	2.58174e+06	3478.71	100.13	352632	3.40742	84.08	27.4	3985	73.09
Qazvin	15	2012	14.9	315	97127	868	1016.6	1214000	109832567	2.40453e+06	3249.3	49.87	361538	3.35788	84.99	26.6	3461.5	73.42
Qazvin	15	2013	11.4	250	83373	951	1060.9	1226000	154711722	2.56873e+06	3070.76	52.78	370444	3.30954	85.9	30.3	2938	73.75
Qazvin	15	2014	13.1	221	71244	972	1161.3	1238000	180682619	2.56568e+06	2533.07	178.94	379350	3.26348	86.81	28.9	1291	74.08
Qazvin	15	2015	15.7	314	63835	985	1217.9	1250000	1.49246e+08	2.56749e+06	4348.07	10.61	388256	3.21953	87.72	28.5	1409	74.41
Qazvin	15	2016	14.1	297	54496	1055.5	1259.9	1262000	1.60921e+08	2.71514e+06	4416.34	4.46	397165	3.17752	88.64	27.7	1935	74.75
Qazvin	15	2017	15.8	292	46330.6	1000.7	1331.1	1291000	1.72596e+08	2.54406e+06	4269.8	3.14	410508	3.14488	87.5345	28.5	2017	76.1845
Qazvin	15	2018	14.3686	332	36605.9	1094.7	1337.9	1306500	3.71125e+08	2.74603e+06	4088.84	36.03	420771	3.10502	87.8314	30.8	2030	76.8545
Qazvin	15	2019	14.3646	341	27522.6	1213	1417.6	1322000	545603885	2.982e+06	4432.76	2.67	431033	3.06705	88.1282	31.5	2159	77.5245
Qom	16	2001	19.2	125	403881	497.78	661.163	950826	7349580	1.7458e+06	2054.83	533.86	201104	4.72804	85.1436	20.5	3542	93.5336
Qom	16	2002	18.6114	157.5	363684	541.99	716	969675	9589832	1.98546e+06	2166.34	554.51	213209	4.548	85.3541	25.1	3978.5	93.6608
Qom	16	2003	18.8	190	258215	583.8	789.8	988618	11716698	2.00473e+06	2256.69	550.87	225315	4.38772	85.5645	23.5	4415	93.788
Qom	16	2004	18.1	198	199821	647	829.3	1007724	15225405	2.03985e+06	2106.9	580.3	237420	4.24448	85.775	24.2	2877	93.9152
Qom	16	2005	18.7	111	213725	650.5	922	1026842	18067275	2.03383e+06	2225.6	582.37	249525	4.11518	85.9855	26.2	2953	94.0424
Qom	16	2006	18.5	111	214983	726.9	988.1	1046737	21480448	2.1854e+06	2152.86	608.28	262477	3.98792	86.17	25.4	3476	93.91
Qom	16	2007	17.5	204	190306	764.9	1023.8	1066671	27252989	2.37171e+06	2287.51	611.16	274210	3.88998	86.78	26.5	4325	94.15
Qom	16	2008	19.3	97	247243	728.7	1083.9	1087123	33231258	2.2382e+06	2462.31	630.31	285943	3.80189	86.86	26.1	2521	94.4
Qom	16	2009	19.3	165	253197	723.1	1145.7	1108100	36910722	2.13745e+06	2109.05	577.12	297676	3.7225	86.94	23.6	2369	94.62
Qom	16	2010	19.1	87	213355	788.657	1281.5	1129613	44547942	2.04305e+06	1760.36	669.77	309409	3.65087	87.02	25.1	3686	94.84
Qom	16	2011	18.2	123	140434	828	1168.1	1151672	58960705	2.24091e+06	2366.73	703.35	321144	3.58615	86.56	24.7	3296	95.15
Qom	16	2012	19	150	155446	726	1204.1	1172000	76797250	2.01138e+06	2269.46	524.13	333621	3.51297	87	23.2	3562	95.15
Qom	16	2013	14.4	82	105680	801	1327.2	1193000	102767738	2.16372e+06	2021.57	645.98	346098	3.447	87.44	27.2	3828	95.15
Qom	16	2014	15.2	74	88424	811	1480.4	1214000	115127721	2.14086e+06	1753.24	686.16	358575	3.38562	87.88	24.4	2406	95.16
Qom	16	2015	19.6	112	62102	819	1630.5	1235000	9.90944e+07	2.13493e+06	2542.24	374.62	371052	3.32837	88.32	24	1735	95.16
Qom	16	2016	18.4	139	13616	887.1	1767.7	1255000	1.06792e+08	2.28202e+06	2488.42	342.73	383532	3.27222	88.76	24.6	2249	95.17
Qom	16	2017	19.5	94	10427.7	828.7	1846.3	1321000	1.14491e+08	2.10687e+06	2463.64	359.47	394790	3.34608	88.5109	25.1	2558	95.5685
Qom	16	2018	18.2679	205	7239.33	899.8	1908.8	1347000	2.39408e+08	2.25723e+06	2357.85	391.32	406896	3.31043	88.7214	24.4	3216	95.6957
Qom	16	2019	18.344	235	4051	1021.8	2039.9	1373000	355704442	2.51207e+06	2727.22	408.66	419001	3.27684	88.9318	25.3	3043	95.8229
Kurdestan	17	2001	14.7	310	404576	423.454	676.637	1393544	6750276	1.48532e+06	2995.64	159	269902	5.16315	74.6945	18.2	3144	54.1645
Kurdestan	17	2002	14.0886	334.5	493800	493.62	717	1401900	8989772	1.80873e+06	3229.61	91	283264	4.94909	75.1035	16.8	2888.5	55.298
Kurdestan	17	2003	14.7	359	505561	447.8	762.8	1410900	11174425	1.53854e+06	3136.96	142.5	296626	4.75649	75.5124	21.3	2633	56.4315
Kurdestan	17	2004	13.9	501	404126	558	805.4	1419773	14214113	1.75982e+06	3125.4	84.7	309988	4.58008	75.9213	22.6	2737	57.5649
Kurdestan	17	2005	15.1	289	425579	706.2	867	1429328	17495720	2.2084e+06	3189.11	167.2	323351	4.42037	76.3302	29.2	2643	58.6984
Kurdestan	17	2006	14	449	460411	832.2	962	1440156	22337082	2.50242e+06	3161.61	214.7	337688	4.26475	77.44	28.7	2306	59.42
Kurdestan	17	2007	14	361	494875	935	1025.9	1448531	28151374	2.89969e+06	3302.29	177.7	350621	4.13133	77.54	28.8	3510	60.73
Kurdestan	17	2008	14.1	229	456522	932.1	1062.2	1458059	33516843	2.86319e+06	3192.52	221.6	363554	4.01057	77.64	27.7	3250	62.05
Kurdestan	17	2009	14.1	414	399804	1028.1	1118.7	1468748	39197326	3.03899e+06	3213.83	115.4	376487	3.90119	77.74	28.4	3200	63.36
Kurdestan	17	2010	14.8	311	304086	1165.33	1180.4	1480607	46037960	3.01868e+06	2774.22	186.3	389420	3.80208	77.84	25.5	5754	64.68
Kurdestan	17	2011	13.6	373	271201	1159	1078	1493645	63740716	3.13677e+06	3403.99	150.9	402354	3.71227	77.95	25.9	4841	66
Kurdestan	17	2012	14.5	306	222433	1164	1149.4	1504000	75020803	3.22465e+06	3168.05	159.6	416145	3.61412	78.66	25.4	4411.5	66.95
Kurdestan	17	2013	14.1	319	184607	1165	1083.5	1514000	106249846	3.14689e+06	3105.29	160.9	429936	3.52145	79.38	25.4	3982	67.9
Kurdestan	17	2014	15.1	265	160421	1345	1160.8	1524000	120654160	3.55029e+06	2551.2	200.5	443727	3.43454	80.09	28.4	2507	68.85
Kurdestan	17	2015	15.4	444	145362	1432	1237.2	1535000	1.02899e+08	3.73263e+06	4008.61	47.34	457518	3.35506	80.81	26.9	2572	69.8
Kurdestan	17	2016	13.7	317	122886	1517.3	1265.7	1544000	1.10966e+08	3.90305e+06	4241.7	17.17	471310	3.27598	81.53	26.7	2559	70.75
Kurdestan	17	2017	15.8	337	106305	1437.2	1326.5	1623000	1.19033e+08	3.65373e+06	4147.36	21.85	483697	3.35541	81.2371	28.9	2306	72.2998
Kurdestan	17	2018	15.225	551	85674.5	1615.6	1350.5	1640500	2.34161e+08	4.05264e+06	3963.31	35.96	497059	3.30041	81.646	28.4	2362	73.4333
Kurdestan	17	2019	15.3583	412	66260.6	1719.3	1378.7	1658000	329459946	4.22661e+06	4265.62	17.01	510421	3.2483	82.0549	27.8	3246	74.5667
Kerman	18	2001	17.3	119	508641	249.982	1480.33	2328832	20099518	877815	1916.88	274.22	463029	5.02956	80.6209	22.5	6153	57.9164
Kerman	18	2002	16.6686	129	499594	322.629	1401	2391899	25170269	1.1829e+06	2088.58	252.5	494707	4.83498	80.882	21.8	6900	57.9353
Kerman	18	2003	17.4	155	437219	330.1	1610.2	2455585	29227363	1.13457e+06	2022.52	304.16	526386	4.66499	81.1431	25.7	7647	57.9542
Kerman	18	2004	16.6	55	432812	489	2004.7	2519877	36783100	1.54268e+06	1961	239.8	558065	4.51539	81.4042	25.8	7196	57.9731
Kerman	18	2005	16.3	134	457999	525.4	2345	2584957	49372738	1.64372e+06	2173.4	232.14	589743	4.38319	81.6653	24.3	25208	57.992
Kerman	18	2006	15.8	81	480625	690.5	2987	2652413	68839433	2.07702e+06	1977.88	211.58	615936	4.30631	82.81	28.5	31255	58.53
Kerman	18	2007	16.1	99	641376	747	2925	2707305	85590046	2.31768e+06	2081.16	241.54	650028	4.16491	82.68	26.1	16167	58.32
Kerman	18	2008	17.4	78	443045	750.7	2904.8	2763382	88177325	2.30659e+06	1683.24	318.08	684120	4.03932	82.55	26.5	13456	58.11
Kerman	18	2009	17.4	119	332177	759.8	3506.8	2820670	102034378	2.24656e+06	2096.54	272.42	718212	3.92735	82.43	22.7	13614	57.9
Kerman	18	2010	16.5	134	313723	903.8	3238.6	2879196	133929099	2.34179e+06	1903.7	254.48	752304	3.82717	82.3	23.1	16591	57.69
Kerman	18	2011	16.7	108	217373	838	2863.9	2938988	165464564	2.26845e+06	2172.98	297.56	786400	3.73727	82.18	22.2	12861	57.49
Kerman	18	2012	14.9	119	245518	872	2999.2	2982000	228846086	2.41631e+06	2114.8	139.24	815664	3.65592	82.82	26.1	11570	57.73
Kerman	18	2013	15.4	169	231741	978	3122.3	3026000	343421376	2.64235e+06	1902.08	311.78	844928	3.58137	83.47	29.2	10279	57.98
Kerman	18	2014	16.4	123	256359	1014	3736.9	3071000	388385960	2.67738e+06	1703.2	234.62	874192	3.51296	84.12	26.6	8022	58.22
Kerman	18	2015	17.2	110	202750	1018	3887.9	3117000	3.15834e+08	2.65426e+06	2485.03	52.67	903456	3.45009	84.77	27.3	9026	58.47
Kerman	18	2016	16	98	154778	1047.1	3973.4	3163000	3.41132e+08	2.69423e+06	2359.02	84.84	932721	3.39115	85.42	26.1	7869	58.72
Kerman	18	2017	17.1	35	127747	1106.6	4259.7	3213000	3.66431e+08	2.81394e+06	2486.97	98.67	969886	3.31276	84.7984	27.7	9429	58.2189
Kerman	18	2018	16.3833	101	100716	1226.5	4350.9	3256000	7.19913e+08	3.07727e+06	2427.06	98.48	1.00156e+06	3.25091	85.0595	27.9	11998	58.2378
Kerman	18	2019	16.38	129	73685	1373.3	4700.9	3299000	1227897615	3.3767e+06	2684.78	162.22	1.03324e+06	3.19286	85.3205	26.3	9680	58.2567
Kermanshah	19	2001	19.6	357	605290	192.421	972.141	1829677	10595794	676204	2476.26	320.44	389516	4.69731	80.2427	7	3373	61.9645
Kermanshah	19	2002	15.4543	395.5	575573	296.057	1037	1838486	13632109	1.08573e+06	2653.98	235.02	402615	4.56636	80.4782	20.2	4134	62.807
Kermanshah	19	2003	16.2	434	498795	409.7	1107.2	1847747	17372897	1.40783e+06	2643.98	308.94	415715	4.44474	80.7136	22.4	4895	63.6495
Kermanshah	19	2004	14.5	495	438185	440	1188.3	1857452	22706430	1.38807e+06	2648.19	207.98	428815	4.3316	80.9491	23.2	3089	64.4919
Kermanshah	19	2005	16	299	450835	604.4	1313	1867614	27848465	1.89039e+06	2730.28	306.58	441914	4.22619	81.1845	21.8	2871	65.3344
Kermanshah	19	2006	15.4	430	501997	707.4	1448.7	1879385	33690385	2.12753e+06	2690.57	376.56	445863	4.21516	82.16	19.6	3382	66.79
Kermanshah	19	2007	14.8	344	525765	938.6	1542.2	1891795	42112620	2.91104e+06	2758.52	296.96	462989	4.08605	82.07	19.7	5408	67.36
Kermanshah	19	2008	16.4	292	480832	945.6	1441.7	1904580	53298085	2.90478e+06	2724.04	368.76	480115	3.96692	81.98	22	3715	67.93
Kermanshah	19	2009	16.4	415	454868	928.5	1570.4	1917745	62622188	2.7449e+06	2774.39	203.06	497241	3.85677	81.89	22.1	3708	68.51
Kermanshah	19	2010	16	342	389330	1125.14	1595.6	1931293	80534166	2.91485e+06	2331.67	328.12	514367	3.7547	81.8	20.6	5375	69.08
Kermanshah	19	2011	15.1	415	294911	1010	1416.3	1945227	107247876	2.73372e+06	2815.41	294.64	531497	3.6599	81.71	17.5	3940	69.66
Kermanshah	19	2012	17.1	317	390998	1023	1516.8	1954000	134130471	2.83454e+06	2660.52	307.04	540569	3.61471	82.27	22.1	3691.5	70.77
Kermanshah	19	2013	16.5	409	286445	1128	1591.2	1962000	171625499	3.04726e+06	2646.22	276.2	549641	3.5696	82.83	22.4	3443	71.88
Kermanshah	19	2014	17.2	224	242929	1141	1735.3	1970000	213269142	3.01215e+06	2231.86	323.22	558713	3.52596	83.39	22.3	1970	72.99
Kermanshah	19	2015	16.5	513	214421	1243	1926.5	1977000	1.75874e+08	3.24032e+06	3092.53	234.17	567785	3.48195	83.95	21.9	1933	74.1
Kermanshah	19	2016	14.5	457	238049	1324.5	1899.6	1983000	1.89888e+08	3.40749e+06	3225.25	211.97	576861	3.43757	84.52	16.9	2013	75.21
Kermanshah	19	2017	16.5	342	228526	1243	2156.3	1967000	2.03903e+08	3.16046e+06	3174.82	240.28	599111	3.2832	84.01	19.9	3055	75.4438
Kermanshah	19	2018	16.0571	692	205858	1419.8	2200.4	1978000	4.54273e+08	3.56192e+06	2996.64	218.31	612211	3.23091	84.2455	24.6	7132	76.2863
Kermanshah	19	2019	16.0214	686	193786	1533	2247.8	1989000	578310650	3.76905e+06	3337.33	200.44	625311	3.18082	84.4809	28	3368	77.1287
Kohgiloyeh	20	2001	16.1	334	56391.6	89.3607	244.531	589288	30839774	313394	2604.6	121.88	96582.3	6.10141	79.8127	13.8	1718	43.9991
Kohgiloyeh	20	2002	15.4	337	58138.5	110.557	283	597810	36920736	404994	2714.9	55	102563	5.82872	80.0817	15.4	1679.5	44.8097
Kohgiloyeh	20	2003	15.2	340	52118.7	140	328	606531	41402615	480760	2917.75	30.47	108544	5.5879	80.3507	15.9	1641	45.6204
Kohgiloyeh	20	2004	14.2	431	61011.6	157	339.6	615423	60907391	495048	2984.7	19.69	114524	5.37374	80.6197	19.2	1854	46.431
Kohgiloyeh	20	2005	15.1	441	61026.5	158.8	386	624564	79925905	496556	2926.3	45.24	120505	5.1829	80.8887	19.6	2036	47.2416
Kohgiloyeh	20	2006	14.2	413	76628	176.2	436.6	634299	90703646	529837	3031.85	47.29	126514	5.01367	81.65	18.8	3068	47.64
Kohgiloyeh	20	2007	14.6	225	73475	236.9	499.6	638583	92426115	734625	3008.9	37.34	132482	4.82015	81.7	16	3488	48.63
Kohgiloyeh	20	2008	15.9	200	73852	246.1	527.3	643152	94763084	755908	2797.9	98.9	138450	4.64537	81.75	16.1	2962	49.62
Kohgiloyeh	20	2009	15.9	420	74459	252.4	569.9	648012	81059640	746087	2881.9	81.66	144418	4.48706	81.81	15.2	2751	50.61
Kohgiloyeh	20	2010	15.6	274	56022	280.129	628	653169	113338523	725679	2540.6	89.77	150386	4.34328	81.86	17	4194	51.6
Kohgiloyeh	20	2011	14.9	240	65996.9	288	467.1	658629	144223313	779491	2873.75	76.03	156355	4.21239	81.92	16.1	2024	52.62
Kohgiloyeh	20	2012	15.4	386	60557.8	288	626.8	669000	109205259	797932	3014.25	39.78	162348	4.12078	82.4	17.3	1539.5	53.24
Kohgiloyeh	20	2013	14.7	324	49036.7	314	673.5	681000	162684813	848246	2846.8	68.01	168341	4.04536	82.88	14.2	1055	53.86
Kohgiloyeh	20	2014	15	297	33670.6	304	733.8	692000	153605398	802528	2533.85	60.72	174334	3.96939	83.37	15.4	1105	54.49
Kohgiloyeh	20	2015	15.7	310	25616.5	332	903.8	703000	1.63384e+08	865487	3271.95	13.56	180327	3.89847	83.85	16.8	1247	55.11
Kohgiloyeh	20	2016	15.2	317	24546	329.9	1033.8	714000	1.72864e+08	848759	3235.51	27.62	186320	3.83212	84.34	25.3	1277	55.74
Kohgiloyeh	20	2017	16.2	150	19927.4	345.5	1184.6	724000	1.82343e+08	878497	3158.56	27.05	192272	3.76549	84.1167	24.3	1484	56.9693
Kohgiloyeh	20	2018	15.7071	336	15365.1	398.4	1158.1	734000	5.52861e+08	999503	3182.45	33.34	198253	3.70234	84.3857	23.3	1508	57.7799
Kohgiloyeh	20	2019	15.7893	311	11135	438.1	1260.7	744000	428518314	1.07715e+06	3558	65.36	204234	3.64289	84.6547	24.4	1897	58.5905
Golestan	21	2001	18.7	468	227662	514.829	769.265	1521642	10119750	1.80512e+06	1816.65	302.36	303424	5.01491	79.6136	26.3	2235	47.0118
Golestan	21	2002	18.219	532	230393	578.586	838	1539518	12909166	2.11911e+06	2005.62	350.56	320424	4.80463	80.0115	31.4	2741.5	47.4218
Golestan	21	2003	18	596	213799	633.5	886.1	1557899	16432144	2.17524e+06	2054.76	214.39	337424	4.61703	80.4095	25	3248	47.8318
Golestan	21	2004	17.9	671	226208	706	972.1	1576715	21049799	2.2259e+06	1912.28	272.5	354424	4.44866	80.8074	25.9	2390	48.2418
Golestan	21	2005	18.4	582	203581	754.2	1072	1596151	24719186	2.35796e+06	1930.06	330.76	371425	4.29737	81.2053	36	2530	48.6518
Golestan	21	2006	18.6	522	205339	871.3	1206.6	1617087	28770740	2.61942e+06	1932.89	430.39	380244	4.25276	82.07	33.3	2788	49.17
Golestan	21	2007	17.2	332	204670	911.2	1288.9	1647702	36813842	2.82531e+06	2205.17	325.36	400844	4.11058	82.26	32.3	3450	49.53
Golestan	21	2008	18.5	422	203258	936.6	1341.1	1678986	44337482	2.87649e+06	2182.19	334.56	421444	3.98389	82.45	32.7	3130	49.89
Golestan	21	2009	18.5	649	163821	1022.5	1366.8	1710955	50532086	3.02198e+06	2052.67	238.23	442044	3.87055	82.65	32.9	3233	50.26
Golestan	21	2010	19.1	360	150873	1088.64	1620.5	1743625	56897432	2.81987e+06	1910.35	486.52	462644	3.76883	82.84	31	4374	50.62
Golestan	21	2011	16.9	724	127401	1088	1341	1777014	71047187	2.94442e+06	2336.97	354.49	483245	3.67725	83.04	29.9	3081	50.99
Golestan	21	2012	18.9	676	107352	938	1517.7	1808000	90796502	2.59853e+06	2080.29	363.06	496645	3.64043	83.64	27.6	2712.5	51.44
Golestan	21	2013	15	387	93488	1116	1520.8	1839000	128694165	3.01446e+06	1996.47	289.52	510045	3.60556	84.24	32.8	2344	51.9
Golestan	21	2014	16.2	364	81352	1142	1868.4	1871000	147166883	3.0145e+06	1739.6	408.28	523445	3.5744	84.84	23.3	1347	52.35
Golestan	21	2015	18.8	478	73241	1180	1931.4	1903000	1.23892e+08	3.07585e+06	2090.15	461.85	536845	3.54478	85.44	25.8	1652	52.81
Golestan	21	2016	17.8	491	78557	1277.2	2018.4	1935000	1.33361e+08	3.28555e+06	2007.87	540.24	550249	3.51659	86.05	25.6	1792	53.27
Golestan	21	2017	18.6	424	83953	1184.3	2121.9	1899000	1.42829e+08	3.01097e+06	1911.09	606.55	575429	3.30015	85.9802	25.9	1894	53.5718
Golestan	21	2018	17.5676	647	75558.7	1279.3	2198	1925000	2.86307e+08	3.20927e+06	2013.45	452.56	592429	3.24933	86.3781	28.5	2381	53.9818
Golestan	21	2019	17.5269	504	73372.2	1372.8	2103.2	1951000	449221546	3.37501e+06	2168.62	425.04	609429	3.20136	86.776	26.5	3720	54.3918
Gilan	22	2001	17	1262	510984	1016.61	1522.66	2323559	18408102	3.56467e+06	2043	153.76	586644	3.96077	80.5873	30	3924	49.9309
Gilan	22	2002	16.719	1312	516498	1112.76	1648	2338084	23551074	4.07576e+06	2223.22	185.76	604812	3.8658	81.0062	26.3	4892	50.8773
Gilan	22	2003	16.3	1362	537079	1194.5	1715.5	2353335	28524453	4.10188e+06	2293.42	113.27	622981	3.77754	81.4251	30.6	5860	51.8236
Gilan	22	2004	17.8	2276	480036	1322	1807.4	2369225	33955075	4.16818e+06	2084.12	138.51	641150	3.69527	81.844	36.2	4042	52.77
Gilan	22	2005	16.8	1070	479593	1350.8	2048	2385953	41548447	4.22348e+06	2145.96	184.24	659319	3.61882	82.2629	29.6	3932	53.7164
Gilan	22	2006	16.8	1476	445468	1544	2138.9	2404861	49681653	4.64197e+06	2188.52	263.46	669695	3.59098	83.11	31.08	4947	53.88
Gilan	22	2007	15.9	1134	422030	1727	2308.2	2416552	65351878	5.35486e+06	2218.84	219.47	691292	3.4957	83.34	29.6	6092	55.17
Gilan	22	2008	16.9	1058	387295	1485.7	2335.5	2429980	81492620	4.56308e+06	2305.04	172.7	712889	3.40864	83.57	27.1	5374	56.46
Gilan	22	2009	16.9	1088	411780	1857.3	2459.3	2445163	90507968	5.48946e+06	2164.84	119.82	734486	3.32908	83.8	25.8	4852	57.75
Gilan	22	2010	17.5	1127	332180	1881.9	2785.9	2462121	98641051	4.87475e+06	1952.58	321.8	756083	3.25642	84.03	24.8	5823	59.04
Gilan	22	2011	15.6	1637	313682	1928	2342.6	2480874	128196365	5.21785e+06	2398.18	206.6	777684	3.19008	84.27	22.2	4731	60.34
Gilan	22	2012	17.4	1442	263296	1643	2516	2496000	161549480	4.55171e+06	2096.72	201.66	792423	3.14983	84.87	24.8	4877.5	60.94
Gilan	22	2013	16.4	1325	252606	1851	2615.4	2511000	229415436	5e+06	2038.4	136.75	807162	3.1109	85.48	26.7	5024	61.54
Gilan	22	2014	16.8	1318	216464	2062	2934.6	2527000	257623668	5.44305e+06	1848.24	287.77	821901	3.07458	86.08	26.2	3877	62.14
Gilan	22	2015	17.3	1388	187488	2117	3180.5	2543000	2.19647e+08	5.51835e+06	2116.6	253.37	836640	3.03954	86.69	30.1	3397	62.74
Gilan	22	2016	16.1	1479	84506	2447.5	3236.1	2560000	2.36472e+08	6.29587e+06	2073.4	213.73	851382	3.00688	87.3	29.5	4255	63.34
Gilan	22	2017	17.7	864	74803.5	2280.3	3610.2	2543000	2.53297e+08	5.7972e+06	1987.89	316.78	877343	2.89853	87.2898	32	4343	65.0727
Gilan	22	2018	17.0643	1084	65101.1	2342.6	3601.2	2552500	5.36806e+08	5.87647e+06	1841.01	272.54	895511	2.85033	87.7087	32.6	4925	66.0191
Gilan	22	2019	17.1119	1703	55398.6	2519.2	3649.5	2562000	765767385	6.19324e+06	1878.65	200.59	913680	2.80404	88.1276	33.2	5211	66.9655
Lorestan	23	2001	17.5	440	324589	435.918	662.52	1650828	9916421	1.52879e+06	2232	387.05	328892	5.01936	79.39	6.4	3000	56.6455
Lorestan	23	2002	17.0314	478.5	358120	489.243	712	1662826	11820763	1.79233e+06	2367.11	287.15	341384	4.87083	79.5811	13.4	3262.5	57.147
Lorestan	23	2003	17.3	517	343959	436.9	747.7	1675289	14466026	1.50071e+06	2348.73	367.7	353877	4.7341	79.7722	16	3525	57.6485
Lorestan	23	2004	17.1	599	314765	594	799.2	1688182	17798298	1.87307e+06	2256.32	375.6	366370	4.60786	79.9633	13.3	3082	58.1501
Lorestan	23	2005	17.5	434	272959	635.4	855	1701594	22170339	1.98676e+06	2313.56	396.25	378862	4.49132	80.1544	25.5	2694	58.6516
Lorestan	23	2006	17	510	272950	839.5	974.4	1716527	28436794	2.52395e+06	2403.52	476.05	384099	4.46897	81.07	21.7	6478	59.43
Lorestan	23	2007	17	468	286595	865.3	1008.7	1723796	33603908	2.68315e+06	2470.13	384.4	399784	4.31182	80.94	19.3	6378	59.81
Lorestan	23	2008	17.6	317	262958	878.2	1008.5	1731200	39553715	2.69724e+06	2363.45	462.85	415469	4.16686	80.81	19	3668	60.19
Lorestan	23	2009	17.6	475	259630	668.5	1071.2	1738742	45339778	1.97611e+06	2431.03	357.85	431154	4.03276	80.69	18.5	4383	60.57
Lorestan	23	2010	17.6	415	214933	915.843	1096.2	1746423	58098564	2.37239e+06	2138.59	500.8	446839	3.90839	80.56	19	6316	60.95
Lorestan	23	2011	16.2	286	207353	867	949.4	1754243	71223601	2.34652e+06	2529.95	409.85	462528	3.79273	80.44	17.8	5059	61.33
Lorestan	23	2012	17.8	382	194028	841	1120.6	1770000	93520399	2.32997e+06	2413.21	458.7	471827	3.75137	80.94	15	4084.5	61.95
Lorestan	23	2013	16.7	434	154574	937	1222.9	1785000	129701167	2.5311e+06	2332.73	375.8	481126	3.71005	81.45	17	3110	62.57
Lorestan	23	2014	17.6	370	150380	947	1359.7	1801000	146131365	2.49989e+06	1942.59	445.55	490425	3.67233	81.96	19.2	1579	63.2
Lorestan	23	2015	17.9	536	149840	1001	1489.5	1816000	1.23906e+08	2.6094e+06	2651.13	465.62	499724	3.63401	82.47	22.9	1663	63.82
Lorestan	23	2016	17.2	563	123401	1053.6	1552.3	1831000	1.33553e+08	2.71044e+06	2677.26	415.32	509025	3.59707	82.98	22	1929	64.45
Lorestan	23	2017	18.6	332	91494.4	1022.5	1689.6	1773000	1.43199e+08	2.59962e+06	2560.26	474.57	528774	3.35304	82.4475	23	2314	64.6702
Lorestan	23	2018	18.4571	889	87996.4	1184.9	1727.7	1783000	2.93975e+08	2.97244e+06	2508.14	479.48	541267	3.29413	82.6385	23.3	2683	65.1717
Lorestan	23	2019	18.7143	784	72682.6	1298	1697.2	1793000	435540537	3.19107e+06	2895.8	490.34	553759	3.23787	82.8296	21.3	3423	65.6733
Mazandaran	24	2001	18.3	591	1112842	880.639	1970.76	2762391	27402761	3.08979e+06	1758.3	269.44	631935	4.37132	82.6255	27.3	3417	50.5291
Mazandaran	24	2002	17.8371	681	1027467	1126.33	2095	2792310	34493276	4.12695e+06	1948.58	311.26	662041	4.21773	82.9934	27.2	5384.5	50.9891
Mazandaran	24	2003	17.8	771	937006	1238.9	2185.1	2823089	43101847	4.25542e+06	2052.5	201.12	692147	4.07874	83.3613	29.6	7352	51.4491
Mazandaran	24	2004	17.7	1067	893168	1668	2397.5	2854632	51619656	5.25979e+06	1822.62	271.42	722253	3.9524	83.7292	33.1	6280	51.9091
Mazandaran	24	2005	18.1	714	851528	1908.2	2627	2887201	64409435	5.96662e+06	1876.84	330.46	752359	3.83753	84.0971	33	4066	52.3691
Mazandaran	24	2006	18.4	684	786492	2239.3	2876.9	2922432	75849673	6.73262e+06	1926.42	417.98	783737	3.72884	85	33.9	4779	53.17
Mazandaran	24	2007	17.5	676	757714	2397.4	3065.1	2951898	96341151	7.43391e+06	1991.62	371.7	813283	3.62961	85.13	33.8	6266	53.48
Mazandaran	24	2008	18.4	715	709300	2492.6	3285	2981776	128282872	7.6556e+06	1965.64	365.6	842829	3.53782	85.26	29.2	5995	53.79
Mazandaran	24	2009	18.4	955	628124	2819.2	3301.3	3012072	140635170	8.33238e+06	1857.04	241.04	872375	3.45273	85.4	28.6	5127	54.1
Mazandaran	24	2010	18.9	547	561402	3091.84	3843.6	3042792	163637596	8.0088e+06	1684.78	546.54	901921	3.37368	85.53	26.8	6786	54.41
Mazandaran	24	2011	17.1	919	359425	2892	3274.6	3073943	204915988	7.82651e+06	2148.5	359.3	931469	3.3001	85.67	28.9	6248	54.72
Mazandaran	24	2012	19.1	855	333455	2515	3718	3100000	257619581	6.9673e+06	1887.16	385.64	962134	3.222	86.27	25.3	6511	55.33
Mazandaran	24	2013	18	741	286798	3023	3815.6	3127000	360296745	8.16551e+06	1814.76	302.96	992799	3.14968	86.87	28.2	6774	55.94
Mazandaran	24	2014	18	641	222670	3154	4360.4	3155000	399033984	8.32536e+06	1608.56	461.36	1023464	3.08267	87.47	26.4	4235	56.55
Mazandaran	24	2015	18.6	725	174629	3312	4618.1	3182000	3.4639e+08	8.63303e+06	2033.03	468.13	1054129	3.01861	88.07	28.9	4416	57.16
Mazandaran	24	2016	18	824	163282	3636.2	4748.2	3209000	3.73074e+08	9.3537e+06	2060.17	392.36	1084798	2.95815	88.68	29.4	4374	57.77
Mazandaran	24	2017	19	540	116443	3431.7	5308.1	3313000	3.99758e+08	8.72439e+06	1987.33	490.77	1.11363e+06	2.97496	88.512	31.4	4376	57.8891
Mazandaran	24	2018	18.8429	888	72735.2	3631.2	5376.2	3339000	8.0644e+08	9.10887e+06	1874.31	554.25	1.14374e+06	2.91938	88.8799	32.9	4574	58.3491
Mazandaran	24	2019	18.9893	862	32725.4	3970.6	5436.7	3365000	1123509643	9.76123e+06	1963.83	390.61	1173842	2.86665	89.2478	34	5682	58.8091
Markazi	25	2001	14.8	260	205729	642.682	817.536	1290491	17519949	2.25317e+06	2905.52	135.72	327786	3.93699	81.6845	25.4	2046	65.4164
Markazi	25	2002	14.2124	314	245146	713.443	881	1301854	21887992	2.61289e+06	3142.26	109.81	336826	3.86507	81.9875	26.6	2306	66.2118
Markazi	25	2003	14.9	368	359073	759.3	938.1	1313538	25604345	2.60743e+06	3144.96	154.66	345865	3.79784	82.2905	28.7	2566	67.0073
Markazi	25	2004	13.8	447	367902	846	1024.5	1325532	32477092	2.6675e+06	3087.72	114.24	354904	3.7349	82.5935	28.3	1622	67.8027
Markazi	25	2005	14.9	254	357823	899	1083	1337831	38233481	2.81089e+06	3287.46	168.7	363943	3.67593	82.8965	27.9	1904	68.5982
Markazi	25	2006	14	283	326789	1060.9	1164.7	1351257	49511928	3.18953e+06	3218.12	170.94	364564	3.7065	83.92	26.3	2360	68.97
Markazi	25	2007	13.1	380	421252	1145.6	1213.5	1362257	58954493	3.55238e+06	3247.8	119.22	378038	3.60349	83.906	24.7	3750	69.95
Markazi	25	2008	15.4	191	374970	1089.2	1246.4	1374022	68681910	3.3454e+06	3475.94	138.04	390512	3.51851	83.892	22.7	2859	70.93
Markazi	25	2009	15.4	322	215495	1175.4	1312.1	1386557	74526119	3.47388e+06	3217.78	149.19	402986	3.44071	83.878	27.3	2859	71.91
Markazi	25	2010	14.5	262	170141	1279.53	1368.9	1399868	90032707	3.3142e+06	2684.34	166.36	415460	3.36944	83.864	27.3	3654	72.89
Markazi	25	2011	14.1	199	112999	1173	1152.9	1413959	125840191	3.17435e+06	3392.7	184.6	426937	3.31187	83.85	25.9	3185	73.9
Markazi	25	2012	14.8	289	95574	1124	1211.9	1428000	165068114	3.11362e+06	3215.98	108.02	432722	3.30004	84.47	27.7	3147	74.5
Markazi	25	2013	14.1	264	81453	1120	1303.3	1442000	212446475	3.02519e+06	3015.74	178.82	438507	3.28843	85.09	28.6	3109	75.1
Markazi	25	2014	15.2	264	59504	1172	1335.3	1456000	262773068	3.09354e+06	2736.78	213.66	444292	3.27712	85.71	28.7	1744	75.7
Markazi	25	2015	15.1	285	46350	1201	1432.4	1470000	2.1306e+08	3.13044e+06	3587.19	42.59	450077	3.26611	86.33	28.6	1714	76.3
Markazi	25	2016	14	374	82024	1246.8	1433.2	1485000	2.29625e+08	3.20726e+06	3610.11	52.81	455866	3.25754	86.95	28.3	1885	76.93
Markazi	25	2017	15.8	168	59369.2	1169.2	1572.6	1444000	2.4619e+08	2.97244e+06	3532.75	34.39	472413	3.05665	86.5325	27.7	2042	78.1436
Markazi	25	2018	15.2679	526	59245.7	1331	1560.7	1455500	5.21651e+08	3.3388e+06	3462.56	81.94	481453	3.02314	86.8355	26.4	2678	78.9391
Markazi	25	2019	15.394	484	57081	1463.8	1663	1467000	691681525	3.59859e+06	3848.36	85.44	490492	2.99088	87.1385	25.8	3233	79.7345
Hormozgan	26	2001	27.3	85	67906.3	0	2643.19	1232860	14761872	841.36	177.92	1643.65	209195	5.89334	79.0636	15.4	1905	42.9
Hormozgan	26	2002	27.0657	75.5	90370	0	2848	1266008	17325026	993.708	179.6	1696.3	228110	5.54999	79.6032	15.7	1826	43.6568
Hormozgan	26	2003	27.4	66	119581	0	3092.3	1299551	22454787	1066.2	182.42	1623.95	247025	5.26081	80.1427	22.5	1747	44.4136
Hormozgan	26	2004	26.9	203	138636	0	3281.3	1333450	31670312	1066.3	132.02	1638.35	265940	5.01411	80.6823	21.8	1654	45.1705
Hormozgan	26	2005	27.2	95	110102	0	3623	1367897	35810743	1067.91	225.02	1639.75	284854	4.8021	81.2218	23	1981	45.9273
Hormozgan	26	2006	27	277	147313	0	4052.2	1403674	41868667	1202.44	279.28	1732.3	304513	4.60957	82.44	24.1	2682	47.11
Hormozgan	26	2007	27.3	99	223267	0	4389	1436586	49442223	1489.71	203.68	1748.35	323100	4.44626	82.68	24.8	3072	47.68
Hormozgan	26	2008	27	51	153530	0	4540.8	1470461	65572296	1350.23	359.38	1586.55	341687	4.30353	82.92	22.6	2804	48.25
Hormozgan	26	2009	27	186	193003	1.2	4965.6	1505330	66620980	5021.82	193.04	1692	360274	4.17829	83.16	24.9	2632	48.82
Hormozgan	26	2010	27.4	99	216172	1	5472.4	1541226	85040735	4022.03	153.68	1719.15	378861	4.06805	83.4	20.4	2903	49.39
Hormozgan	26	2011	27.1	58	197868	2	5379.3	1578183	133331452	6853.28	224.52	1702.05	397452	3.97075	83.66	21.8	2314	49.96
Hormozgan	26	2012	27.6	84	192670	2	5727.5	1610000	181141546	7073.77	214.56	1730.7	416693	3.86376	84.49	21.6	2153	50.9
Hormozgan	26	2013	26.5	272	206752	2	5843.2	1642000	249228573	6948.08	184	1482.2	435934	3.76663	85.32	26.4	1992	51.84
Hormozgan	26	2014	27.2	190	167253	4	6441.6	1676000	297359134	12104.4	228.591	1635.6	455175	3.6821	86.15	24.6	1116	52.78
Hormozgan	26	2015	27.8	152	155773	3	7042.2	1710000	2.35683e+08	9437.02	77.9	1853.5	474416	3.60443	86.98	25.3	1452	53.72
Hormozgan	26	2016	27	149	141656	5	7392	1745000	2.54806e+08	14495	61.9	1772.27	493660	3.53482	87.85	28.5	1985	54.7
Hormozgan	26	2017	27.6	83	138025	7.6	8091	1821000	2.73929e+08	21055.1	76.5	1895.81	511830	3.55782	87.6964	30	1715	55.0091
Hormozgan	26	2018	27.4857	118	112977	7.8	8262.5	1861500	4.77255e+08	21261.5	49.29	1826.86	530745	3.50733	88.2359	28.5	1849	55.7659
Hormozgan	26	2019	27.5429	418	96671.5	8.6	8712.9	1902000	809141281	22853.2	58.72	1752.12	549660	3.46032	88.7755	28.7	1815	56.5227
Hamedan	27	2001	12.3	225	286016	826.529	880.582	1690834	11119332	2.89773e+06	3445.68	23.38	383482	4.40917	80.8945	23.7	2423	54.2927
Hamedan	27	2002	11.5438	281	295531	902.143	936	1692114	14092736	3.30389e+06	3641.7	9.7	394533	4.2889	81.1275	25.8	2734	54.8445
Hamedan	27	2003	13	337	272853	861.9	959.5	1693911	16519498	2.95938e+06	3691.74	19.52	405584	4.17647	81.3604	24.7	3045	55.3964
Hamedan	27	2004	10.7	411	275716	1101	1028.3	1696161	22092949	3.47098e+06	3649.18	13.62	416636	4.07109	81.5933	29.2	2247	55.9482
Hamedan	27	2005	12.1	243	244251	1091.8	1099	1698961	26133514	3.41322e+06	3836.14	39.22	427687	3.97244	81.8262	30.5	2273	56.5
Hamedan	27	2006	11.4	283	265215	1324.5	1207.7	1703267	32467174	3.98166e+06	3756.4	53.14	428289	3.97691	82.58	28.2	3656	57.58
Hamedan	27	2007	11.2	358	232223	1393.3	1282.1	1713983	41730191	4.31979e+06	3856.24	24.74	443938	3.86086	82.584	27.2	4164	57.9
Hamedan	27	2008	13	221	208142	1375.7	1316.2	1724839	48336956	4.2247e+06	3905.88	46.36	459587	3.75302	82.588	25.8	2729	58.22
Hamedan	27	2009	13	396	221926	1284	1326.7	1735838	57510128	3.79479e+06	3685.52	31.7	475236	3.65258	82.592	23.2	2560	58.54
Hamedan	27	2010	12.3	301	150876	1507.06	1346.9	1746980	67374568	3.9034e+06	3151.6	50	490885	3.55884	82.596	24.8	4042	58.86
Hamedan	27	2011	12.1	313	193252	1466	1213.7	1758268	90153900	3.96732e+06	3936.1	49.62	506536	3.47116	82.6	25.5	3471	59.18
Hamedan	27	2012	13.6	230	86332	1388	1215.6	1768000	111454684	3.84481e+06	3714.28	15.76	512989	3.44647	83.06	28.7	3338	59.96
Hamedan	27	2013	15.5	310	81036	1623	1372.1	1777000	158284083	4.38365e+06	3629.6	60.2	519442	3.42098	83.52	29.4	3205	60.74
Hamedan	27	2014	16	172	69028	1528	1404.1	1786000	181263018	4.03313e+06	3204.84	76.18	525895	3.39612	83.98	30.5	1446	61.52
Hamedan	27	2015	13.1	216	58236.3	1560	1504.3	1795000	1.5204e+08	4.06611e+06	3712.85	89.95	532348	3.37185	84.44	28.3	1580	62.3
Hamedan	27	2016	11.5	344	55846	1617.3	1604.5	1803000	1.63945e+08	4.16019e+06	3843.04	43.94	538803	3.34631	84.92	29.1	1693	63.12
Hamedan	27	2017	13.3	208	42911.9	1534.6	1610.8	1751000	1.75849e+08	3.90125e+06	3788.41	38.19	560303	3.12509	84.6211	30.4	1564	63.1218
Hamedan	27	2018	13.5857	519	35218.8	1726.2	1644.1	1761000	3.45912e+08	4.33001e+06	3689.63	90.23	571355	3.08215	84.854	33.6	2015	63.6736
Hamedan	27	2019	13.6214	428	26548.5	1846.8	1686.1	1771000	458539931	4.54e+06	4024.09	58.18	582406	3.04083	85.0869	35.2	2870	64.2255
Yazd	28	2001	21.1	60	356486	93.4107	657.797	901185	9055282	328472	1515.82	834.1	222953	4.04204	86	20.2	2554	78.1918
Yazd	28	2002	20.1638	54.5	367494	153.914	745	918663	11655799	564691	1658.18	873.15	231109	3.97502	86.2738	23.4	2962.5	78.6605
Yazd	28	2003	20.6	49	357846	148.7	776.4	936299	13980685	511512	1648.79	869.85	239265	3.91323	86.5476	26.1	3371	79.1291
Yazd	28	2004	19.8	63	340610	252	830.7	954123	16650809	795232	1569.02	796.9	247421	3.85627	86.8215	25.7	3111	79.5977
Yazd	28	2005	20.7	28	336535	342.4	919	972075	22985440	1.07115e+06	1696.23	863.2	255578	3.80344	87.0953	37.5	3685	80.0664
Yazd	28	2006	19.9	44	274836	467	986	990818	30441000	1.4044e+06	1660.07	807	259095	3.82415	88.12	37.2	5562	80.62
Yazd	28	2007	19.7	43	301520	577.8	1062.4	1006492	38179974	1.792e+06	1698.81	808.35	269292	3.73755	88.064	34	5088	81.05
Yazd	28	2008	20.9	53	323446	542	1113	1022680	47680262	1.66514e+06	1901.3	856.65	279489	3.65911	88.008	31.9	4556	81.48
Yazd	28	2009	20.9	45	293954	441.6	1193.8	1039392	54009623	1.30576e+06	1622.43	862.1	289686	3.588	87.952	30.5	3575	81.91
Yazd	28	2010	20.7	36	254921	637.943	1245.3	1056638	78765468	1.65281e+06	1342.29	820.55	299883	3.5235	87.896	27.6	4800	82.34
Yazd	28	2011	20.3	22	189608	637	1153.6	1074428	101615638	1.72419e+06	1796.26	952.2	310084	3.46496	87.84	29.6	3242	82.79
Yazd	28	2012	20.5	77	174286	584	1182.7	1025000	147949904	1.61812e+06	1756.9	742.45	316198	3.24164	88.44	25.2	3467.5	83.29
Yazd	28	2013	19.9	64	125587	655	1278	1046000	194348186	1.76945e+06	1507.09	926.05	322312	3.2453	89.04	30.1	3693	83.79
Yazd	28	2014	21.2	43	96508	670	1297.5	1067000	235045498	1.76871e+06	1383.16	961.8	328426	3.24883	89.64	28.7	1606	84.29
Yazd	28	2015	21.3	38	50603	710	1377.9	1089000	1.88747e+08	1.85078e+06	2077.84	331.68	334540	3.25522	90.24	29.9	2337	84.79
Yazd	28	2016	19.4	24	47312	759.4	1481.3	1110000	2.04367e+08	1.95358e+06	2011.56	330.43	340657	3.25841	90.88	28	1750	85.31
Yazd	28	2017	21.5	24	44030.3	765.3	1537.6	1165000	2.19987e+08	1.94572e+06	1995.17	327.29	353452	3.29606	90.3811	29.4	1863	85.69
Yazd	28	2018	20.8571	70	40742.4	839	1600.3	1189000	477254775	2.10474e+06	1971.23	375.42	361608	3.28809	90.6549	28.1	1826	86.1586
Yazd	28	2019	20.9143	100	37456.1	959.3	1689.7	1213000	718434752	2.35844e+06	2262.7	452.12	369764	3.28047	90.9287	28.3	1984	86.6273

## Sheet: Sheet2
N	Year	T	Pr	oil	gas	elec	p	I	I-Real	C	T1	T2	H	S	E	em	B	U	Nominal Kerosene price	gas	elec	cpi	KP	GP	EP	D
1	2001	14.2	210	951656	1473.12	2031.89	3465744	28886061	2.62601e+08	5.16587e+06	3250.12	105.24	764837	4.53135	79.7	32.8	5971	64.059	120	60	72.9	11	1090.91	545.455	662.727	0
1	2002	13.3438	202.5	834881	1722.6	2139	3491125	37342426	2.85057e+08	6.30946e+06	3612.75	56.06	795947	4.38613	79.9859	33.6	6012	64.5781	130	67	85.1	13.1	992.366	511.45	649.618	0
1	2003	13.8	195	725314	1854.1	911.7	3517368	44447805	2.84922e+08	6.36623e+06	3499.5	116.54	827057	4.25287	80.2718	39.3	6054	65.0972	160	75	97	15.6	1025.64	480.769	621.795	0
1	2004	12.8	309	667965	2328	2323.9	3544454	57854442	3.14426e+08	7.33942e+06	3399.84	107.46	858167	4.13026	80.5577	39.8	6137	65.6163	165	80	107.1	18.4	896.739	434.783	582.065	0
1	2005	13.9	314	737590	2280.4	2540	3572416	68436582	3.33837e+08	7.12965e+06	3481.21	123.52	889277	4.01721	80.8436	43.3	6871	66.1354	165	80	102.7	20.5	804.878	390.244	500.976	0
1	2006	13.2	129	644056	2865.6	2717.5	3603456	83404488	3.57959e+08	8.61463e+06	3586.76	172.64	911930	3.95146	81.55	43.7	9271	66.67	165	80	102.9	23.3	708.155	343.348	441.631	0
1	2007	12.6	203	524804	3291.1	1208.8	3626483	105955638	3.75729e+08	1.02033e+07	3705.09	94.6	946761	3.83041	81.65	38.6	11489	67.18	165	113	124.7	28.2	585.106	400.709	442.199	0
1	2008	14.2	197	464600	3080.4	2859.2	3650106	126402487	3.50145e+08	9.45973e+06	3567.85	140	981592	3.71856	81.75	36.1	9934	67.69	165	113	119.4	36.1	457.064	313.019	330.748	0
1	2009	14.2	233	327648	3344.1	3116.1	3674333	138413096	3.41761e+08	9.88268e+06	3451.04	48.94	1016423	3.61496	81.85	35.5	9030	68.21	165	82	129	40.5	407.407	202.469	318.519	0
1	2010	14.2	180	265993	3718.46	3195.6	3699169	158428823	3.64204e+08	9.63087e+06	3017.31	165.02	1051254	3.51882	81.95	31.8	11283	68.73	500	330	142.3	43.5	1149.43	758.621	327.126	1
1	2011	12.3	272	228768	3559	2743.6	3724620	209687652	4.07953e+08	9.63091e+06	3849.36	137.18	1086083	3.42941	82.08	31	10161	69.24	1000	1000	334.8	51.4	1945.53	1945.53	651.362	1
1	2012	14.5	245	208719	2612	2821	3752000	266980018	4.6031e+08	7.23553e+06	3469.17	115.64	1113472	3.36964	82.55	28	10164.5	69.76	1000	1000	337.5	58	1724.14	1724.14	581.897	1
1	2013	12.7	226	223523	3343	2984.6	3780000	347737531	4.98906e+08	9.02944e+06	3579.39	66.52	1140862	3.31328	82.97	31.5	10168	70.28	1000	1100	346.7	69.7	1434.72	1578.19	497.418	1
1	2014	14	300	168692	3363	3245.6	3807000	395511985	4.85887e+08	8.87664e+06	2876.7	170.16	1168252	3.25871	83.44	33.6	5054	70.8	1250	1140	439.4	81.4	1535.63	1400.49	539.803	1
1	2015	14	287	126412	3677	3441.5	3834000	3.4367e+08	3.76419e+08	9.58399e+06	4537.98	19.6	1195642	3.20665	83.91	32	6289	71.32	1500	1311	504.7	91.3	1642.94	1435.93	552.793	1
1	2016	12.6	263	125847	4125.9	3518.2	3859000	3.69783e+08	3.69783e+08	1.06129e+07	4685.58	4.96	1223028	3.15528	84.45	30.2	4660	71.85	1500	1580	538.4	100	1500	1580	538.4	1
1	2017	14.8	315	86926.2	3704.4	3778.1	3950000	3.95897e+08	3.66232e+08	9.41724e+06	4527.58	12.43	1.2626e+06	3.12848	84.8733	31.4	4393	72.368	1500	1580	555.2	108.1	1387.6	1461.61	513.599	1
1	2018	14.2714	364	68476.5	3967	3777.9	3984000	8.69015e+08	7.094e+08	9.95085e+06	4329.33	32.6	1.29371e+06	3.07953	85.3419	29.5	4822	72.89	1500	1013	612.1	122.5	1224.49	826.939	499.673	1
1	2019	14.45	341	43835.7	4333	3899	4018000	1195954991	9.01247e+08	1.06518e+07	4572.39	10.63	1.32482e+06	3.03288	85.8105	30.6	6320	73.412	1500	991.5	688.1	132.7	1130.37	747.174	518.538	1
2	2001	12.7	228	1.49564e+06	324.529	1430.09	2685452	15805649	1.43688e+08	1.14163e+06	3423.13	54.42	528140	5.08474	75.1718	30.04	5523	57.3518	120	60	72.9	11	1090.91	545.455	662.727	0
2	2002	11.1929	264.5	1440341	547.029	1478	2721197	19829884	1.51373e+08	2.00703e+06	3667.81	11.3	556139	4.89302	75.5964	33.6	6187	57.8886	130	67	85.1	13.1	992.366	511.45	649.618	0
2	2003	12	301	1438090	728.2	1547.6	2757685	24259585	1.5551e+08	2.50357e+06	3747.04	11.91	584139	4.72094	76.0209	33.1	6851	58.4255	160	75	97	15.6	1025.64	480.769	621.795	0
2	2004	10.9	288	1435947	974	1632.2	2794868	29334706	1.59428e+08	3.07356e+06	3805.1	0.55	612138	4.56575	76.4455	33	6754	58.9623	165	80	107.1	18.4	896.739	434.783	582.065	0
2	2005	11.8	239	1328262	1152.2	1791	2832896	37410239	1.82489e+08	3.60467e+06	3805.14	19.65	640138	4.42545	76.87	33.7	6420	59.4991	165	80	102.7	20.5	804.878	390.244	500.976	0
2	2006	11.5	372	1256953	1559.6	1933.2	2873459	47021267	2.01808e+08	4.69062e+06	3823.09	18.17	655961	4.38053	77.78	31.5	8085	60.03	165	80	102.9	23.3	708.155	343.348	441.631	0
2	2007	11.1	252	1277589	1798.4	2044.5	2913017	55299696	1.96098e+08	5.57809e+06	3869.6	11.03	689318	4.22594	77.99	34.3	8510	60.57	165	113	124.7	28.2	585.106	400.709	442.199	0
2	2008	12.5	266	1171559	1824	2218.7	2953486	68109354	1.88669e+08	5.60355e+06	3849.12	37.22	722675	4.08688	78.2	33.5	6968	61.11	165	113	119.4	36.1	457.064	313.019	330.748	0
2	2009	12.5	300	926055	2022.8	2187.4	2994888	83916301	2.07201e+08	5.97956e+06	3746.55	2.13	756032	3.96132	78.41	34.3	7704	61.65	165	82	129	40.5	407.407	202.469	318.519	0
2	2010	12.3	342	714195	2327.03	2257.2	3037244	92748766	2.13216e+08	6.02814e+06	3274.68	30.6	789389	3.84759	78.62	30.4	7798	62.19	500	330	142.3	43.5	1149.43	758.621	327.126	1
2	2011	10.5	334	738223	2061	1816.4	3080576	128937099	2.5085e+08	5.57847e+06	4073.43	31.28	822749	3.74425	78.85	28.9	6926	62.73	1000	1000	334.8	51.4	1945.53	1945.53	651.362	1
2	2012	12.7	317	717984	1945	1952.7	3120000	156035779	2.69027e+08	5.38899e+06	3692.09	21.65	845390	3.6906	79.48	31.7	7920	63.26	1000	1000	337.5	58	1724.14	1724.14	581.897	1
2	2013	11.1	241	663174	2171	2095.8	3160000	222435727	3.19133e+08	5.86494e+06	3759.64	5.1	868031	3.64042	80.11	32	8914	63.79	1000	1100	346.7	69.7	1434.72	1578.19	497.418	1
2	2014	12.5	347	603071	2189	2338.7	3201000	254483053	3.12633e+08	5.77888e+06	3015.24	39.55	890672	3.59392	80.74	29.4	6450	64.32	1250	1140	439.4	81.4	1535.63	1400.49	539.803	1
2	2015	12.5	277	590980	2417	2570.3	3242000	2.13779e+08	2.3415e+08	6.30088e+06	4006.23	85.6	913313	3.54971	81.37	29	5186	64.85	1500	1311	504.7	91.3	1642.94	1435.93	552.793	1
2	2016	11.6	286	585665	2746.9	2616.6	3284000	2.30515e+08	2.30515e+08	7.06678e+06	4206.76	39.44	935956	3.50871	82.04	29.5	5520	65.42	1500	1580	538.4	100	1500	1580	538.4	1
2	2017	13.4	244	507525	2474	2753.4	3314000	2.47251e+08	2.28724e+08	6.29024e+06	4030.21	71.4	976132	3.39503	81.9645	28.4	4618	65.9409	1500	1580	555.2	108.1	1387.6	1461.61	513.599	1
2	2018	13.1714	515	482528	2799.5	2780.9	3356000	5.16076e+08	4.21287e+08	7.02309e+06	3801.96	70.79	1004131	3.34219	82.3891	27.6	4737	66.4777	1500	1013	612.1	122.5	1224.49	826.939	499.673	1
2	2019	13.4536	422	445781	3123.7	2901.3	3398000	670429141	5.05222e+08	7.67975e+06	4140.84	42.68	1032131	3.29222	82.8136	30.3	6449	67.0145	1500	991.5	688.1	132.7	1130.37	747.174	518.538	1
3	2001	11	234	247929	434.965	508.7	1198256	7391063	6.71915e+07	1.52521e+06	3636.1	5	238032	5.03402	78.1045	26.9	2990	53.6609	120	60	72.9	11	1090.91	545.455	662.727	0
3	2002	9.45714	237	253434	487.354	549	1203386	9593341	7.32316e+07	1.78509e+06	3829.34	0.94	247584	4.86052	78.4116	20.3	3209.5	54.6509	130	67	85.1	13.1	992.366	511.45	649.618	0
3	2003	10	240	231737	507.8	591.6	1208875	12027107	7.70968e+07	1.74375e+06	4017.72	11.52	257136	4.70131	78.7187	27.9	3429	55.6409	160	75	97	15.6	1025.64	480.769	621.795	0
3	2004	9.4	344	201512	592	603.4	1214683	14656789	7.96565e+07	1.86646e+06	3786.43	4.44	266688	4.5547	79.0258	29.2	2742	56.6309	165	80	107.1	18.4	896.739	434.783	582.065	0
3	2005	10.3	307	200497	626.4	655	1220877	17693008	8.63074e+07	1.95842e+06	3795.61	8.4	276240	4.41962	79.3329	34.1	3101	57.6209	165	80	102.7	20.5	804.878	390.244	500.976	0
3	2006	10.1	237	199562	714.7	721.6	1228155	22200508	9.52812e+07	2.14864e+06	3699.38	18.5	281901	4.35669	80.01	33.1	3936	58.26	165	80	102.9	23.3	708.155	343.348	441.631	0
3	2007	8.8	269	208529	825.1	773.3	1230825	28135303	9.97706e+07	2.55831e+06	3931.62	4.5	293165	4.1984	80.15	33.9	5753	59.4	165	113	124.7	28.2	585.106	400.709	442.199	0
3	2008	10.7	189	193091	811	790.8	1234195	35031886	9.70412e+07	2.4907e+06	4027.2	6.1	304429	4.05413	80.3	32.4	4442	60.55	165	113	119.4	36.1	457.064	313.019	330.748	0
3	2009	10.7	296	193381	851.8	811.5	1238262	39650310	97902000	2.51753e+06	3825.37	4.8	315693	3.92236	80.44	34.2	4472	61.69	165	82	129	40.5	407.407	202.469	318.519	0
3	2010	10.8	237	167880	856	846.7	1243026	46719280	1.07401e+08	2.21728e+06	3167.06	6.86	326957	3.8018	80.59	30.1	5586	62.84	500	330	142.3	43.5	1149.43	758.621	327.126	1
3	2011	9.3	259	150774	880	687.2	1248488	59182552	1.15141e+08	2.38153e+06	4092.34	11.94	338224	3.69131	80.74	29.8	4905	63.99	1000	1000	334.8	51.4	1945.53	1945.53	651.362	1
3	2012	11.6	282	130936	784	730.1	1258000	77777734	1.341e+08	2.17188e+06	3612.95	0.88	346063	3.63518	81.2	29.1	4644.5	64.82	1000	1000	337.5	58	1724.14	1724.14	581.897	1
3	2013	9.3	268	107936	934	774	1267000	114179654	1.63816e+08	2.52281e+06	3774.65	0.86	353902	3.58009	81.67	30.3	4384	65.65	1000	1100	346.7	69.7	1434.72	1578.19	497.418	1
3	2014	10.2	279	86714	939	845.4	1276000	130159176	1.59901e+08	2.47856e+06	3215.77	13.84	361741	3.52739	82.14	31.5	2452	66.49	1250	1140	439.4	81.4	1535.63	1400.49	539.803	1
3	2015	10.9	297	72310	968	909.6	1285000	1.07417e+08	1.17653e+08	2.52314e+06	3993.23	61.92	369580	3.47692	82.61	30.9	2281	67.32	1500	1311	504.7	91.3	1642.94	1435.93	552.793	1
3	2016	9.4	230	63744	1052.1	952.2	1294000	1.15888e+08	1.15888e+08	2.70636e+06	4110.74	40.15	377423	3.42851	83.08	28.5	2397	68.16	1500	1580	538.4	100	1500	1580	538.4	1
3	2017	11.8	232	65719.3	1018.6	990	1280000	1.24359e+08	1.15041e+08	2.58953e+06	3905.6	58.39	390865	3.27479	83.018	34.1	2494	69.5009	1500	1580	555.2	108.1	1387.6	1461.61	513.599	1
3	2018	11.0286	303	36137.1	1114.1	1017.4	1288500	2.36613e+08	1.93154e+08	2.79463e+06	3736.36	84.46	400417	3.21789	83.3251	35	2936	70.4909	1500	1013	612.1	122.5	1224.49	826.939	499.673	1
3	2019	11.1964	244	20952.3	1218.8	1047.7	1297000	380743656	2.86921e+08	2.99618e+06	4005.04	41.97	409969	3.16365	83.6322	33.7	3377	71.4809	1500	991.5	688.1	132.7	1130.37	747.174	518.538	1
4	2001	16.6	94	578447	2614.38	3259.67	4244198	43998067	3.99982e+08	9.16501e+06	2287.21	335.2	1.05099e+06	4.03827	85.8818	24.8	16675	80.8473	120	60	72.9	11	1090.91	545.455	662.727	0
4	2002	16.025	104	614991	2858.41	3283	4305224	55476301	4.23483e+08	1.04675e+07	2376.11	335.7	1.08927e+06	3.95241	86.1229	20.5	18290	81.3173	130	67	85.1	13.1	992.366	511.45	649.618	0
4	2003	15.8	114	504830	3027.5	3538.2	4366966	73973365	4.74188e+08	1.0394e+07	2449.56	337.8	1.12754e+06	3.87301	86.364	26.4	19905	81.7873	160	75	97	15.6	1025.64	480.769	621.795	0
4	2004	16.5	146	458217	3296	3683.6	4429564	100634327	5.46926e+08	1.03902e+07	2412.82	288.25	1.16581e+06	3.79956	86.6051	26.1	19897	82.2573	165	80	107.1	18.4	896.739	434.783	582.065	0
4	2005	17.2	171	485589	3492.1	4215	4492633	119591072	5.83371e+08	1.09166e+07	2421.79	348.4	1.20408e+06	3.73117	86.8462	32.4	23329	82.7273	165	80	102.7	20.5	804.878	390.244	500.976	0
4	2006	16.5	220	542943	3996.6	4388.9	4559256	143432548	6.1559e+08	1.2014e+07	2434.05	279.4	1224763	3.72256	87.53	32.4	20523	83.31	165	80	102.9	23.3	708.155	343.348	441.631	0
4	2007	16.3	114	526338	4459.4	4680.8	4620282	192765900	6.83567e+08	1.38256e+07	2548.75	315.25	1270775	3.6358	87.57	33.1	26014	83.73	165	113	124.7	28.2	585.106	400.709	442.199	0
4	2008	17.4	85	586062	4170.9	4974.2	4682777	234756578	6.50295e+08	1.28087e+07	2457.44	314.25	1316787	3.55621	87.62	31.4	24446	84.15	165	113	119.4	36.1	457.064	313.019	330.748	0
4	2009	17.4	179	553402	4399.5	5151.8	4746764	243083615	6.00206e+08	1.30022e+07	2452.35	334.5	1362799	3.4831	87.67	29.8	20894	84.57	165	82	129	40.5	407.407	202.469	318.519	0
4	2010	17.1	98	260829	4810.73	5306.6	4812268	303737646	6.98247e+08	1.24599e+07	2094.31	329.15	1408811	3.41584	87.72	26	24828	84.99	500	330	142.3	43.5	1149.43	758.621	327.126	1
4	2011	16.8	150	156272	4290	4899.3	4879312	418791919	8.1477e+08	1.16091e+07	2494.45	426.75	1454826	3.35388	87.77	26.4	21037	85.42	1000	1000	334.8	51.4	1945.53	1945.53	651.362	1
4	2012	17.4	222	127049	4195	4947.6	4922000	513758029	8.8579e+08	1.16203e+07	2536.02	243.8	1485357	3.31368	88.2	26	24972	85.93	1000	1000	337.5	58	1724.14	1724.14	581.897	1
4	2013	16.8	157	132807	4429	5543	4965000	671535720	9.63466e+08	1.19627e+07	2314.33	399.8	1515888	3.27531	88.63	27.8	28907	86.45	1000	1100	346.7	69.7	1434.72	1578.19	497.418	1
4	2014	17.9	96	121520	4266	5869.9	5007000	762415344	9.36628e+08	1.12603e+07	2027.87	374	1546419	3.2378	89.07	27.8	14986	86.97	1250	1140	439.4	81.4	1535.63	1400.49	539.803	1
4	2015	17.7	96	91722	4367	6070.3	5050000	6.65396e+08	7.28802e+08	1.13827e+07	2648.08	193.87	1576950	3.20238	89.5	26.6	16546	87.49	1500	1311	504.7	91.3	1642.94	1435.93	552.793	1
4	2016	16.4	71	71084	4477.7	6311.4	5091000	7.17183e+08	7.17183e+08	1.15182e+07	2590.14	191.83	1607482	3.16707	89.94	25.8	13422	88.01	1500	1580	538.4	100	1500	1580	538.4	1
4	2017	18.2	90	55680.1	4316.2	6271.4	5184000	7.6897e+08	7.1135e+08	1.09728e+07	2555.73	206.01	1663346	3.11661	89.7393	27	12819	88.3673	1500	1580	555.2	108.1	1387.6	1461.61	513.599	1
4	2018	17.7571	154	33155.7	4672.2	6537.2	5238000	1.43375e+09	1.17041e+09	1.172e+07	2547.33	250.71	1.70162e+06	3.07825	89.9804	29.7	12939	88.8373	1500	1013	612.1	122.5	1224.49	826.939	499.673	1
4	2019	17.8679	142	12686.7	5056.1	6902.9	5292000	1995958652	1.50411e+09	1.24297e+07	2875.62	318.68	1.73989e+06	3.04157	90.2215	30.9	14598	89.3073	1500	991.5	688.1	132.7	1130.37	747.174	518.538	1
5	2001	17.7	598	121272	1	294.386	516951	4929932	4.48176e+07	3893.99	2073.02	406.18	87820	5.88648	80.1382	14.6	1526	56.7709	120	60	72.9	11	1090.91	545.455	662.727	0
5	2002	15.5846	610	125497	5	322	522364	4786857	3.65409e+07	18730.9	2242.12	343.7	92594.9	5.64139	80.4186	16.1	1628.5	57.515	130	67	85.1	13.1	992.366	511.45	649.618	0
5	2003	16.7	622	126719	11	359.7	527921	5963125	3.82252e+07	38168.4	2471.42	268.18	97369.8	5.42181	80.6991	16.2	1731	58.2591	160	75	97	15.6	1025.64	480.769	621.795	0
5	2004	16	657	146264	13	406.4	533611	11323136	6.15388e+07	41406.9	2407.56	235.4	102145	5.22407	80.9795	19.8	1407	59.0032	165	80	107.1	18.4	896.739	434.783	582.065	0
5	2005	16.7	601	142841	17	440	539459	19434196	9.4801e+07	53563.1	2254.84	255.56	106920	5.04546	81.26	22	1693	59.7473	165	80	102.7	20.5	804.878	390.244	500.976	0
5	2006	13.2	555	151605	19	503.5	545787	26743882	1.14781e+08	57551.3	2329.92	349.12	111560	4.89232	82.05	24.1	2380	60.68	165	80	102.9	23.3	708.155	343.348	441.631	0
5	2007	16.3	333	185290	20	534.3	547923	38431079	1.3628e+08	62541.1	2480.64	289.14	116394	4.70748	82.1	27.6	2462	61.34	165	113	124.7	28.2	585.106	400.709	442.199	0
5	2008	17	261	148872	21.9	585	550171	41535998	1.15058e+08	67709.5	2064.52	361.68	121228	4.53832	82.16	22.8	1595	62	165	113	119.4	36.1	457.064	313.019	330.748	0
5	2009	17	477	154712	60	593.3	552533	38673125	9.54892e+07	177756	2449.14	229.26	126062	4.38303	82.22	27.3	1823	62.66	165	82	129	40.5	407.407	202.469	318.519	0
5	2010	17.4	473	97869	98.1	674	555009	51192115	1.17683e+08	254365	1975	383.9	130896	4.24008	82.28	23	2795	63.32	500	330	142.3	43.5	1149.43	758.621	327.126	1
5	2011	15.8	361	80193	142	578.7	557599	65872040	1.28156e+08	384496	2600.36	305.82	135732	4.10809	82.34	21.2	1911	64	1000	1000	334.8	51.4	1945.53	1945.53	651.362	1
5	2012	17.4	455	68151	147	679.4	563000	55288200	9.53245e+07	407426	2333.22	318.78	140447	4.00863	82.84	18	1458	64.82	1000	1000	337.5	58	1724.14	1724.14	581.897	1
5	2013	16.6	664	56574	177	666.1	569000	81409483	1.168e+08	478265	2296.16	261.76	145162	3.91976	83.34	21.6	1005	65.64	1000	1100	346.7	69.7	1434.72	1578.19	497.418	1
5	2014	17.2	383	45357	202	724.5	575000	87347545	1.07307e+08	533348	1950.32	332.06	149877	3.83648	83.84	24.7	1508	66.46	1250	1140	439.4	81.4	1535.63	1400.49	539.803	1
5	2015	18	842	45591	218	868.5	581000	8.64906e+07	9.47323e+07	568409	2025.05	644.44	154592	3.75828	84.34	24.9	1566	67.28	1500	1311	504.7	91.3	1642.94	1435.93	552.793	1
5	2016	16.9	449	39265	239.4	923.8	587000	9.29471e+07	9.29471e+07	615996	2004.12	821.79	159310	3.68464	84.86	24.5	1390	68.13	1500	1580	538.4	100	1500	1580	538.4	1
5	2017	18.4	559	27178.1	242.6	941.9	586000	9.94037e+07	9.19553e+07	616900	1877.89	664.44	164219	3.56842	84.6255	23.6	1233	68.6764	1500	1580	555.2	108.1	1387.6	1461.61	513.599	1
5	2018	18.3571	1029	23327.9	300.2	896.2	591500	3.50475e+08	2.86102e+08	753165	2242.22	689.11	168993	3.50014	84.9059	24.9	1449	69.4205	1500	1013	612.1	122.5	1224.49	826.939	499.673	1
5	2019	18.65	760	16839.5	306.5	983.3	597000	401062763	3.02233e+08	753618	1994.78	709.45	173768	3.43561	85.1864	26.3	1567	70.1645	1500	991.5	688.1	132.7	1130.37	747.174	518.538	1
6	2001	25.5	488	55850.4	1	1500.15	815195	9082598	8.25691e+07	4027.24	495.4	1341.33	120238	6.77986	83.1564	18.9	2037	61.6555	120	60	72.9	11	1090.91	545.455	662.727	0
6	2002	24.5838	426.5	66047	4	1441	828878	12990797	9.91664e+07	15202.4	540.46	1328.49	133405	6.21322	83.4318	22.2	2374	62.3255	130	67	85.1	13.1	992.366	511.45	649.618	0
6	2003	25.6	365	60279	5	1869	842774	37583152	2.40918e+08	17776.3	447.98	1276.9	146573	5.74985	83.7073	21.3	2711	62.9955	160	75	97	15.6	1025.64	480.769	621.795	0
6	2004	24.6	367	77811	7	2060.3	856871	48305269	2.62529e+08	22710.4	478.58	1159.8	159741	5.36414	83.9827	26.3	2630	63.6655	165	80	107.1	18.4	896.739	434.783	582.065	0
6	2005	24.9	282	96763	9	2183	871191	41608484	2.02968e+08	28843.4	508.29	1140.99	172908	5.03845	84.2582	21.7	4049	64.3355	165	80	102.7	20.5	804.878	390.244	500.976	0
6	2006	23.8	224	116453	10	2627.6	886267	48137996	2.06601e+08	30881.5	549.39	1301.95	190150	4.66088	86.41	26	5621	65.15	165	80	102.9	23.3	708.155	343.348	441.631	0
6	2007	25.3	181	164539	13	2833.4	913530	74727469	2.64991e+08	41306.2	541.25	1359.71	201525	4.53309	85.86	27.2	7117	65.75	165	113	124.7	28.2	585.106	400.709	442.199	0
6	2008	25.4	86	81049	15	2996.6	941789	84632193	2.34438e+08	46900.8	594.08	1278.23	212900	4.42362	85.31	26	5059	66.36	165	113	119.4	36.1	457.064	313.019	330.748	0
6	2009	25.4	156	84542	11.6	3226.9	971085	83989335	2.07381e+08	35145.8	498.94	1279.96	224275	4.32989	84.76	24.9	5604	66.97	165	82	129	40.5	407.407	202.469	318.519	0
6	2010	26.2	145	78794	19	3931.3	1001457	140570654	3.23151e+08	50086.7	333.06	1426	235650	4.24976	84.21	21.4	7507	67.58	500	330	142.3	43.5	1149.43	758.621	327.126	1
6	2011	25.2	124	71726	30	3730.1	1032949	209504722	4.07597e+08	82042.1	550.17	1310.42	247026	4.18154	83.66	23.1	5752	68.19	1000	1000	334.8	51.4	1945.53	1945.53	651.362	1
6	2012	26.2	201	81625	35	3976.3	1055000	262281021	4.52209e+08	97898.7	540.67	1408.18	261986	4.02693	84.76	23.5	4475	68.92	1000	1000	337.5	58	1724.14	1724.14	581.897	1
6	2013	25	325	66644	57	3937.4	1077000	421428032	6.04631e+08	154836	432.62	1136.45	276946	3.88884	85.86	28	3198	69.65	1000	1100	346.7	69.7	1434.72	1578.19	497.418	1
6	2014	26.2	99	45447	60	4425.8	1100000	444135027	5.4562e+08	159280	373.86	1348.68	291906	3.76834	86.96	27.8	3375	70.38	1250	1140	439.4	81.4	1535.63	1400.49	539.803	1
6	2015	26.5	273	38253	78	5143.5	1123000	3.66379e+08	4.01292e+08	204322	261.79	1467.44	306866	3.65958	88.06	26.6	3018	71.11	1500	1311	504.7	91.3	1642.94	1435.93	552.793	1
6	2016	25.1	80	74720	92.6	5045.8	1146000	3.96954e+08	3.96954e+08	239246	299.94	1434.94	321826	3.56093	89.17	25.7	3382	71.85	1500	1580	538.4	100	1500	1580	538.4	1
6	2017	27.2	233	49389.6	102.4	5807.4	1187000	4.27528e+08	3.95493e+08	261448	302.81	1531.91	330920	3.58697	87.5636	26.7	2800	72.3755	1500	1580	555.2	108.1	1387.6	1461.61	513.599	1
6	2018	26.6714	358	45513.5	119.7	5465.6	1208500	1.51936e+09	1.24029e+09	301300	180.16	1412.86	344088	3.51219	87.8391	27.8	2699	73.0455	1500	1013	612.1	122.5	1224.49	826.939	499.673	1
6	2019	26.8607	288	41613.1	142.9	5757.6	1230000	2013945502	1.51767e+09	352357	290.29	1468.46	357255	3.44292	88.1145	26.7	3125	73.7155	1500	991.5	688.1	132.7	1130.37	747.174	518.538	1
7	2001	19.4	192	2.19244e+06	7544.42	13433.9	11893950	191303759	1.73913e+09	2.64503e+07	1894.62	509.38	3.02967e+06	3.92582	89.6973	25.1	12080	90.1773	120	60	72.9	11	1090.91	545.455	662.727	0
7	2002	18.5143	260	2344133	8552.42	14465	12195139	243804846	1.86111e+09	3.13215e+07	2116.34	554.06	3.1711e+06	3.84572	89.8615	25.4	12681.5	90.4277	130	67	85.1	13.1	992.366	511.45	649.618	0
7	2003	18.4	328	2149227	9600.6	16175.2	12497654	310457192	1.99011e+09	3.29633e+07	2218.66	487.32	3.31253e+06	3.77285	90.0258	25.9	13283	90.6782	160	75	97	15.6	1025.64	480.769	621.795	0
7	2004	18	316	1812765	10714	17294.3	12802263	391404375	2.1272e+09	3.37763e+07	2059.16	492.82	3.45395e+06	3.70655	90.1901	27.3	7965	90.9286	165	80	107.1	18.4	896.739	434.783	582.065	0
7	2005	19	283	1595264	11167.3	18584	13107290	476839657	2.32605e+09	3.49112e+07	2128.04	541.5	3.59538e+06	3.64559	90.3544	27.4	5765	91.1791	165	80	102.7	20.5	804.878	390.244	500.976	0
7	2006	18.7	227	1386985	12805.2	19540.8	13422366	595288055	2.55488e+09	3.84935e+07	2137.76	604.52	3730396	3.59811	91.27	27.9	22446	91.34	165	80	102.9	23.3	708.155	343.348	441.631	0
7	2007	17.8	294	1202153	13595	20387.7	13646502	761572924	2.70061e+09	4.21492e+07	2209.66	526.06	3874647	3.522	91.07	28	36749	91.63	165	113	124.7	28.2	585.106	400.709	442.199	0
7	2008	19.3	139	1072469	12938.9	19827.5	13875800	983999506	2.72576e+09	3.97343e+07	2311.38	527.98	4018898	3.45264	90.94	26.4	35551	91.92	165	113	119.4	36.1	457.064	313.019	330.748	0
7	2009	19.3	238	992017	13655.2	21023.3	14110382	1116443081	2.75665e+09	4.03556e+07	2165.88	434.88	4163149	3.38935	90.78	25.5	21300	92.21	165	82	129	40.5	407.407	202.469	318.519	0
7	2010	18.6	213	826848	14788.2	22189.8	14350374	1316264574	3.0259e+09	3.83031e+07	1798.32	531.56	4307400	3.33156	90.62	23.3	7930	92.5	500	330	142.3	43.5	1149.43	758.621	327.126	1
7	2011	17.4	333.5	459465	15042	20425.6	14595904	1614867292	3.14177e+09	4.07054e+07	2443.32	558.78	4451654	3.27876	90.46	24.7	11073	92.79	1000	1000	334.8	51.4	1945.53	1945.53	651.362	1
7	2012	18.6	252.5	444572	13419	21384.7	14765000	1996764639	3.4427e+09	3.71722e+07	2363.94	454.24	4590259	3.21659	90.94	25.9	26090.5	93	1000	1000	337.5	58	1724.14	1724.14	581.897	1
7	2013	17.2	108	392378	14385	22358.3	14935000	2585731843	3.7098e+09	3.88546e+07	2076.44	467.28	4728864	3.15826	91.43	26.7	41108	93.21	1000	1100	346.7	69.7	1434.72	1578.19	497.418	1
7	2014	18.9	162.5	344496	14397	24342.1	15107000	3091048252	3.79736e+09	3.80021e+07	1805.9	607.48	4867469	3.10367	91.92	28.1	17984	93.42	1250	1140	439.4	81.4	1535.63	1400.49	539.803	1
7	2015	19.1	215	314452	14558	25694	15278000	2.65566e+09	2.90872e+09	3.79469e+07	2528.58	417.16	5006074	3.05189	92.41	29	14955	93.63	1500	1311	504.7	91.3	1642.94	1435.93	552.793	1
7	2016	17.5	202.5	265428	15760.9	26567.8	15450000	2.86046e+09	2.86046e+09	4.05433e+07	2479.49	364.3	5144679	3.0031	92.9	28.6	15966	93.85	1500	1580	538.4	100	1500	1580	538.4	1
7	2017	19.1	165	198530	14698.5	27383.8	16227000	3.06526e+09	2.83557e+09	3.73682e+07	2471.67	399.31	5292524	3.06602	92.3256	29.4	17042	94.1845	1500	1580	555.2	108.1	1387.6	1461.61	513.599	1
7	2018	18.9429	208.333	171472	15770.1	27825.9	16449500	6.08553e+09	4.96778e+09	3.95598e+07	2305.96	474.84	5.43395e+06	3.02717	92.4899	27.6	23035	94.435	1500	1013	612.1	122.5	1224.49	826.939	499.673	1
7	2019	19.1143	266.333	127935	17252.9	29901.8	16672000	8872811452	6.68637e+09	4.24152e+07	2604.15	435.86	5.57538e+06	2.99029	92.6542	29.3	20308	94.6855	1500	991.5	688.1	132.7	1130.37	747.174	518.538	1
8	2001	12.9	334	147447	311.72	366.09	809567	4734704	4.30428e+07	1.09297e+06	3327.22	44.04	157627	5.13598	80.89	22.2	1913	45.4545	120	60	72.9	11	1090.91	545.455	662.727	0
8	2002	10.4083	337	140375	383.73	365	818612	5987290	4.57045e+07	1.40535e+06	3344.57	10.06	165211	4.95496	81.109	24.8	2045.5	46.7082	130	67	85.1	13.1	992.366	511.45	649.618	0
8	2003	11.5	340	122574	427.8	445.9	827913	7317491	4.6907e+07	1.46884e+06	3769.56	15.3	172795	4.79131	81.328	17.7	2178	47.9618	160	75	97	15.6	1025.64	480.769	621.795	0
8	2004	9.5	431	123169	565	431.1	837441	8846649	4.80796e+07	1.78114e+06	3826.52	4.1	180379	4.64268	81.547	29.9	1817	49.2155	165	80	107.1	18.4	896.739	434.783	582.065	0
8	2005	11.4	441	107546	588.6	508	847281	11602266	5.65964e+07	1.84003e+06	3987.6	28.98	187963	4.50771	81.766	25.7	2152	50.4691	165	80	102.7	20.5	804.878	390.244	500.976	0
8	2006	9.6	413	136977	694.1	537.1	857910	14641634	6.28396e+07	2.08655e+06	3971.24	19.46	194594	4.40872	82.51	25	3127	51.55	165	80	102.9	23.3	708.155	343.348	441.631	0
8	2007	10.6	225	133019	723.3	565.4	864014	18504237	6.56179e+07	2.24253e+06	4111.62	7.62	202597	4.26469	82.498	24.7	3462	52.88	165	113	124.7	28.2	585.106	400.709	442.199	0
8	2008	11.6	200	105068	706.1	574.6	870788	23301596	6.45474e+07	2.16837e+06	3839.74	9.74	210600	4.1348	82.486	24.2	2665	54.21	165	113	119.4	36.1	457.064	313.019	330.748	0
8	2009	11.6	420	78979	796.6	603.7	878245	26860750	6.63228e+07	2.35413e+06	4000.95	3.71	218603	4.01753	82.474	22.7	3152	55.54	165	82	129	40.5	407.407	202.469	318.519	0
8	2010	11.2	274	62951	860.686	591	886399	32308601	7.42726e+07	2.22917e+06	3488.51	10.43	226606	3.91163	82.462	25.6	4305	56.87	500	330	142.3	43.5	1149.43	758.621	327.126	1
8	2011	11.1	240	81303	691	495.1	895263	42960835	8.35814e+07	1.86996e+06	3793.51	21.23	234612	3.81593	82.45	23.4	3729	58.2	1000	1000	334.8	51.4	1945.53	1945.53	651.362	1
8	2012	16.3	386	34126	679	521.5	904000	54919078	9.46881e+07	1.88082e+06	3792.54	4.27	241776	3.739	82.9	25.6	3297	59.37	1000	1000	337.5	58	1724.14	1724.14	581.897	1
8	2013	10.4	324	32462	719	556.4	914000	68323539	9.80252e+07	1.94197e+06	3706.09	22.55	248940	3.67157	83.35	25	2865	60.55	1000	1100	346.7	69.7	1434.72	1578.19	497.418	1
8	2014	12	297	25843	725	586.5	923000	78543803	9.64912e+07	1.9136e+06	3389.59	15.65	256104	3.604	83.8	22.1	1823	61.73	1250	1140	439.4	81.4	1535.63	1400.49	539.803	1
8	2015	11.8	310	26787	744	624.5	933000	6.89963e+07	7.5571e+07	1.9392e+06	3880.2	3.8	263268	3.54392	84.25	19.7	2109	62.91	1500	1311	504.7	91.3	1642.94	1435.93	552.793	1
8	2016	11.6	317	19327	746.6	654.5	942000	7.43973e+07	7.43973e+07	1.92046e+06	3905.69	13.98	270434	3.48329	84.7	19.2	1603	64.09	1500	1580	538.4	100	1500	1580	538.4	1
8	2017	12.2	150	14886	744.2	679.6	959000	7.97982e+07	7.38188e+07	1.89187e+06	3774.27	14.31	278971	3.43764	84.394	18.9	1493	65.5127	1500	1580	555.2	108.1	1387.6	1461.61	513.599	1
8	2018	11.5286	336	11360.6	853.4	709.5	969000	1.6057e+08	1.31078e+08	2.14064e+06	3704.32	16.52	286555	3.38155	84.613	23.4	1470	66.7664	1500	1013	612.1	122.5	1224.49	826.939	499.673	1
8	2019	11.3607	311	7193.8	945.8	744.8	979000	230770227	1.73904e+08	2.32503e+06	4078.58	37.32	294139	3.32836	84.832	25.1	1818	68.02	1500	991.5	688.1	132.7	1130.37	747.174	518.538	1
9	2001	16.9	153	1.19283e+06	2828.79	3678.12	6516506	46071791	4.18834e+08	9.91818e+06	2597.59	192.05	1.49038e+06	4.37239	80.4191	26.1	12629	61.5691	120	60	72.9	11	1090.91	545.455	662.727	0
9	2002	15.6028	214.5	1201788	3009.68	3855	6617181	57696768	4.40433e+08	1.10231e+07	2707.12	181.3	1553383	4.25985	80.8577	29.6	13579	62.3591	130	67	85.1	13.1	992.366	511.45	649.618	0
9	2003	15.7	276	1072212	3123	3994.3	6719515	71948559	4.61209e+08	1.07233e+07	2951.18	144.6	1.61639e+06	4.15711	81.2964	33.4	14529	63.1491	160	75	97	15.6	1025.64	480.769	621.795	0
9	2004	15.5	283	1209818	3373	4422.2	6823466	91921696	4.99574e+08	1.06348e+07	2656.65	138.55	1.6794e+06	4.06304	81.735	35.8	12219	63.9391	165	80	107.1	18.4	896.739	434.783	582.065	0
9	2005	15.7	199.33	1197252	3417	4776	6929227	113928425	5.55748e+08	1.06836e+07	2707.4	177.2	1.7424e+06	3.97682	82.1736	34.5	12226	64.7291	165	80	102.7	20.5	804.878	390.244	500.976	0
9	2006	16.4	199.667	1162459	3699.7	5252.7	7041071	143534960	6.1603e+08	1.11232e+07	2592.08	228.3	1787360	3.93937	83.11	32.2	17356	65.15	165	80	102.9	23.3	708.155	343.348	441.631	0
9	2007	14.5	184.333	1272694	4285.7	5535.9	7131395	180593103	6.40401e+08	1.3289e+07	2847.48	158.85	1858310	3.83757	83.33	33.7	22263	66.1	165	113	124.7	28.2	585.106	400.709	442.199	0
9	2008	16.6	181.667	1287703	3883.9	5976.2	7224846	215108397	5.95868e+08	1.19294e+07	3060.23	192.65	1929260	3.74488	83.55	32.1	14974	67.05	165	113	119.4	36.1	457.064	313.019	330.748	0
9	2009	16.6	264	1148230	4324	6084.9	7321494	254494490	6.28381e+08	1.27806e+07	2790.2	135.95	2000210	3.66036	83.77	30.3	14622	68.01	165	82	129	40.5	407.407	202.469	318.519	0
9	2010	16.2	157	841957	4514.26	6413.3	7421409	300459140	6.90711e+08	1.16935e+07	2451.92	247.8	2071160	3.58321	83.99	30.2	19477	68.96	500	330	142.3	43.5	1149.43	758.621	327.126	1
9	2011	15.4	186	693343	4798	5568	7524663	399196686	7.76647e+08	1.29849e+07	2946.91	286.1	2142110	3.51273	84.21	27.4	17261	69.92	1000	1000	334.8	51.4	1945.53	1945.53	651.362	1
9	2012	17.8	216.333	624524	4476	5793.8	7701000	479759703	8.27172e+08	1.23998e+07	2869.61	212.05	2197174	3.50496	84.86	31.4	16957	70.54	1000	1000	337.5	58	1724.14	1724.14	581.897	1
9	2013	17.8	123.667	681125	5185	6426.7	7809000	681810421	9.78207e+08	1.40057e+07	2670.77	191.25	2252238	3.46722	85.52	31.7	16653	71.17	1000	1100	346.7	69.7	1434.72	1578.19	497.418	1
9	2014	17.8	216	597833	5363	6884.1	7921000	785114952	9.64515e+08	1.41566e+07	2369.76	244.45	2307302	3.43301	86.18	27.4	10125	71.79	1250	1140	439.4	81.4	1535.63	1400.49	539.803	1
9	2015	17.2	184.667	532808	5134	7417	8031000	6.61888e+08	7.24959e+08	1.33828e+07	3788.51	15.64	2362366	3.39956	86.84	26.8	8824	72.42	1500	1311	504.7	91.3	1642.94	1435.93	552.793	1
9	2016	14.4	220	500660	5777.9	7753.1	8143000	7.13743e+08	7.13743e+08	1.48635e+07	3590.51	5.55	2417434	3.36845	87.5	28.9	9718	73.05	1500	1580	538.4	100	1500	1580	538.4	1
9	2017	17.2	124.667	418297	5498.3	7974.5	8213000	7.65598e+08	7.08231e+08	1.39786e+07	3761.51	7.94	2.49849e+06	3.28718	87.4373	32.7	11040	74.2091	1500	1580	555.2	108.1	1387.6	1461.61	513.599	1
9	2018	16.5143	245.333	403915	6188.2	8150	8346000	1.514e+09	1.23592e+09	1.55234e+07	3775.76	18.18	2.5615e+06	3.25825	87.8759	32.4	13691	74.9991	1500	1013	612.1	122.5	1224.49	826.939	499.673	1
9	2019	16.4429	252	360302	6904	8550.7	8479000	2134030478	1.60816e+09	1.6973e+07	3923.85	23.2	2.62451e+06	3.2307	88.3145	33.9	12001	75.7891	1500	991.5	688.1	132.7	1130.37	747.174	518.538	1
10	2001	26.7	235	191384	268.829	5616.05	4012441	97458166	8.85983e+08	944083	746.08	1787	678043	5.91768	81.6336	17.4	9631	62.9464	120	60	72.9	11	1090.91	545.455	662.727	0
10	2002	26.141	259.5	178550	312.785	6037	4062476	141770206	1.08222e+09	1.14721e+06	799.88	1763.6	719416	5.64691	81.9011	14.4	9474.5	63.7703	130	67	85.1	13.1	992.366	511.45	649.618	0
10	2003	26.6	284	149997	326.9	6573	4113463	161928632	1.038e+09	1.12408e+06	788.42	1772.95	760789	5.40684	82.1685	16.9	9318	64.5942	160	75	97	15.6	1025.64	480.769	621.795	0
10	2004	25.2	236	151993	427	6786.6	4165413	226839278	1.23282e+09	1.3477e+06	796.08	1643.05	802162	5.19274	82.436	18.3	7657	65.4181	165	80	107.1	18.4	896.739	434.783	582.065	0
10	2005	26.4	203	158359	412.3	7205	4218366	305369849	1.48961e+09	1.29062e+06	807.96	1715.25	843535	5.00082	82.7035	23.1	8877	66.242	165	80	102.7	20.5	804.878	390.244	500.976	0
10	2006	26.3	184	166644	528.7	8285.3	4274979	367817251	1.57861e+09	1.59117e+06	906.08	1866.81	866914	4.93126	83.61	23.8	13416	67.21	165	80	102.9	23.3	708.155	343.348	441.631	0
10	2007	26.4	159	255510	570.4	8896.8	4322775	481839127	1.70865e+09	1.7707e+06	840.42	1807.03	916204	4.71814	83.59	26	17903	67.97	165	113	124.7	28.2	585.106	400.709	442.199	0
10	2008	27	95	285002	556.8	10805.5	4372315	518808387	1.43714e+09	1.71263e+06	879.98	1877.5	965494	4.52858	83.58	24.5	13664	68.73	165	113	119.4	36.1	457.064	313.019	330.748	0
10	2009	27	186	177038	546.3	11060.6	4423630	458989369	1.13331e+09	1.61697e+06	755.22	1758.72	1014784	4.35918	83.57	24.5	11029	69.49	165	82	129	40.5	407.407	202.469	318.519	0
10	2010	27.1	173	207994	634.9	12906.6	4476754	610556949	1.40358e+09	1.64701e+06	605.92	1905.1	1064074	4.20718	83.56	21.6	15289	70.25	500	330	142.3	43.5	1149.43	758.621	327.126	1
10	2011	26	89	118560	764	11828.6	4531720	833269282	1.62115e+09	2.06976e+06	887.48	1817.77	1113366	4.07029	83.55	23.2	13502	71.02	1000	1000	334.8	51.4	1945.53	1945.53	651.362	1
10	2012	26.8	210	85861	767	13476.8	4595000	766456156	1.32148e+09	2.12724e+06	860.42	1855.9	1146821	4.00673	84.09	21	12386.5	71.9	1000	1000	337.5	58	1724.14	1724.14	581.897	1
10	2013	25.7	238	85781	854	12881.1	4659000	1067813807	1.53201e+09	2.30906e+06	748.04	1547.7	1180276	3.94738	84.64	22.8	11271	72.79	1000	1100	346.7	69.7	1434.72	1578.19	497.418	1
10	2014	26.7	137	66888	805	15459.8	4724000	1106927462	1.35986e+09	2.12763e+06	620.48	1803.22	1213731	3.89213	85.19	25.4	8293	73.67	1250	1140	439.4	81.4	1535.63	1400.49	539.803	1
10	2015	27.3	270	81759	910	17139.6	4789000	1.08457e+09	1.18792e+09	2.37503e+06	861.62	2080.13	1247186	3.83984	85.72	26.6	7898	74.56	1500	1311	504.7	91.3	1642.94	1435.93	552.793	1
10	2016	25.5	113	103639	967	17878.5	4853000	1.16112e+09	1.16112e+09	2.49068e+06	864.9	1929.83	1280645	3.7895	86.29	25.8	8277	75.45	1500	1580	538.4	100	1500	1580	538.4	1
10	2017	27.9	90	77889.5	896.2	19253	4776000	1.23767e+09	1.14493e+09	2.28175e+06	839.5	2215.4	1340010	3.56415	85.9129	24.6	7242	76.1289	1500	1580	555.2	108.1	1387.6	1461.61	513.599	1
10	2018	26.9124	332	75700	1030.7	19038.3	4830500	4.323e+09	3.52898e+09	2.58877e+06	650.84	2090.96	1.38138e+06	3.49686	86.1804	23.9	6922	76.9528	1500	1013	612.1	122.5	1224.49	826.939	499.673	1
10	2019	26.9606	351	72468.7	1083.9	19540.4	4885000	5314665895	4.00502e+09	2.66794e+06	917.98	2001.4	1.42276e+06	3.43348	86.4478	24.8	8370	77.7767	1500	991.5	688.1	132.7	1130.37	747.174	518.538	1
11	2001	12	232	172173	426.616	409.602	932868	5982342	5.43849e+07	1.49573e+06	3499.78	28.1	196835	4.73933	79.7355	27.2	2412	53.2864	120	60	72.9	11	1090.91	545.455	662.727	0
11	2002	11.2618	297	182639	455.89	448	938549	7864466	6.00341e+07	1.66968e+06	3777.9	2.7	205422	4.56889	80.0452	32	2848.5	54.2132	130	67	85.1	13.1	992.366	511.45	649.618	0
11	2003	11.7	362	180164	441.7	505.8	944510	9933430	6.36758e+07	1.51671e+06	3810.28	21	214008	4.41343	80.3549	28.9	3285	55.14	160	75	97	15.6	1025.64	480.769	621.795	0
11	2004	10.7	318	186429	510	536.3	950720	13029585	7.0813e+07	1.60796e+06	3807.9	10.2	222595	4.27108	80.6646	30.2	3057	56.0668	165	80	107.1	18.4	896.739	434.783	582.065	0
11	2005	11.8	274	194516	529	545	957235	17159380	8.37043e+07	1.65396e+06	4620.28	28.8	231181	4.14062	80.9744	36.5	3158	56.9936	165	80	102.7	20.5	804.878	390.244	500.976	0
11	2006	10.9	308	197401	614.9	576.7	964601	21179461	9.0899e+07	1.84866e+06	3053.32	35	236117	4.08527	81.66	34.7	4317	57.98	165	80	102.9	23.3	708.155	343.348	441.631	0
11	2007	11	346	214451	657.1	831.4	973952	24637238	8.73661e+07	2.03756e+06	3979.88	9.9	246310	3.95417	81.8	36.7	4805	58.88	165	113	124.7	28.2	585.106	400.709	442.199	0
11	2008	12.2	152	222154	599.2	687.4	983732	30798366	8.5314e+07	1.84044e+06	3831.42	24.6	256503	3.83517	81.95	33.5	3408	59.78	165	113	119.4	36.1	457.064	313.019	330.748	0
11	2009	12.2	325	236865	687.3	693	993950	34721515	8.57321e+07	2.03153e+06	3777.88	19.6	266696	3.7269	82.1	36.5	3825	60.68	165	82	129	40.5	407.407	202.469	318.519	0
11	2010	11.9	233	132369	726.071	626.4	1004614	41842391	9.61894e+07	1.88069e+06	3223.62	37.5	276889	3.62822	82.25	34.4	5098	61.58	500	330	142.3	43.5	1149.43	758.621	327.126	1
11	2011	10.9	366	164508	728	613.1	1015734	53573726	1.04229e+08	1.97027e+06	3991.56	34.8	287082	3.53813	82.4	33.2	3626	62.49	1000	1000	334.8	51.4	1945.53	1945.53	651.362	1
11	2012	12.5	392	142559	690	656.1	1026000	69384949	1.19629e+08	1.91154e+06	3853.54	11	294062	3.48906	82.88	30.9	3096.5	63.44	1000	1000	337.5	58	1724.14	1724.14	581.897	1
11	2013	11.2	290	120979	763	727.1	1037000	95071377	1.36401e+08	2.06101e+06	3676.66	17.7	301042	3.4447	83.37	29.1	2567	64.39	1000	1100	346.7	69.7	1434.72	1578.19	497.418	1
11	2014	13	299	98570.3	785	764.5	1047000	111870047	1.37432e+08	2.07213e+06	3023.88	86.2	308022	3.39911	83.58	28.3	1714	65.34	1250	1140	439.4	81.4	1535.63	1400.49	539.803	1
11	2015	14	283	84702.3	826	821.2	1058000	9.31665e+07	1.02044e+08	2.15306e+06	4262.57	9.22	315002	3.35871	84.34	30.3	1581	66.29	1500	1311	504.7	91.3	1642.94	1435.93	552.793	1
11	2016	11.2	230	77591	914.7	818.6	1068000	1.00474e+08	1.00474e+08	2.35296e+06	4418.81	5.15	321983	3.31695	84.83	31.1	2143	67.25	1500	1580	538.4	100	1500	1580	538.4	1
11	2017	14.5	216	53137.1	879.3	896.8	1072000	1.07781e+08	9.97053e+07	2.2354e+06	4239.92	2.3	334220	3.20747	84.6911	31.1	2613	68.1155	1500	1580	555.2	108.1	1387.6	1461.61	513.599	1
11	2018	14.0429	307	39997	994	922.4	1083500	2.38412e+08	1.94622e+08	2.49339e+06	4117.28	15.61	342807	3.16067	85.0008	34.1	2855	69.0423	1500	1013	612.1	122.5	1224.49	826.939	499.673	1
11	2019	14.4357	385	24330.7	1111.1	963.5	1095000	348418704	2.62561e+08	2.73143e+06	4441.97	4.45	351393	3.11617	85.3105	37	2842	69.9691	1500	991.5	688.1	132.7	1130.37	747.174	518.538	1
12	2001	19.4	73	118225	377.423	397.488	545886	5745473	5.22316e+07	1.32318e+06	2005.1	575	131645	4.14665	86.54	14.4	1854	72.0727	120	60	72.9	11	1090.91	545.455	662.727	0
12	2002	18.2467	107.5	117218	389.919	411	554359	7200186	5.49633e+07	1.42796e+06	2241.3	564.18	137196	4.04064	86.811	20.8	2132.5	72.5797	130	67	85.1	13.1	992.366	511.45	649.618	0
12	2003	18.5	142	100594	355.4	464.3	562942	9006961	5.77369e+07	1.22027e+06	2366.5	574.12	142747	3.94364	87.082	23.7	2411	73.0867	160	75	97	15.6	1025.64	480.769	621.795	0
12	2004	18	202	76811	403	545.6	571646	13017114	7.07452e+07	1.27047e+06	2238.16	518	148297	3.85473	87.353	21.2	1736	73.5937	165	80	107.1	18.4	896.739	434.783	582.065	0
12	2005	18.6	158	81011	420	536	580452	15181691	7.4057e+07	1.31301e+06	2322.34	574.14	153848	3.77289	87.624	25.5	1523	74.1007	165	80	102.7	20.5	804.878	390.244	500.976	0
12	2006	18.5	177	62650	436.7	557.8	589742	18758133	8.0507e+07	1.31277e+06	2250.12	636.14	160062	3.68446	88.66	26.5	2003	74.7	165	80	102.9	23.3	708.155	343.348	441.631	0
12	2007	17.6	166	76747	497.8	653.3	597669	23113097	8.19613e+07	1.54341e+06	2424.98	545.22	165321	3.6152	88.59	27.2	2747	75.16	165	113	124.7	28.2	585.106	400.709	442.199	0
12	2008	19.3	91	60239	469.7	666.8	605776	29361287	8.13332e+07	1.44245e+06	2383.24	608.62	170580	3.55127	88.53	25.2	2346	75.63	165	113	119.4	36.1	457.064	313.019	330.748	0
12	2009	19.3	141	55305	503.6	688.9	614068	32999785	8.1481e+07	1.48833e+06	2243.78	551.16	175839	3.49222	88.46	26.8	2702	76.1	165	82	129	40.5	407.407	202.469	318.519	0
12	2010	19	105	51932	534.571	734.7	622547	43638875	1.00319e+08	1.38463e+06	1879.54	609.34	181098	3.43762	88.4	23.2	3520	76.57	500	330	142.3	43.5	1149.43	758.621	327.126	1
12	2011	18.2	176	42773	536	643.1	631218	56806745	1.10519e+08	1.45052e+06	2425.22	664.52	186358	3.38713	88.34	23.6	2753	77.04	1000	1000	334.8	51.4	1945.53	1945.53	651.362	1
12	2012	18.7	133	35877	477	677.2	641000	67364521	1.16146e+08	1.32137e+06	2414	504.56	192200	3.33507	88.94	21.4	2402	77.59	1000	1000	337.5	58	1724.14	1724.14	581.897	1
12	2013	18.8	80	29270	509	711.7	651000	94349112	1.35365e+08	1.37485e+06	2112.32	636.82	198042	3.28718	89.55	31	2051	78.14	1000	1100	346.7	69.7	1434.72	1578.19	497.418	1
12	2014	19.2	110	26601	540	754.7	662000	103565775	1.27231e+08	1.42537e+06	1810.66	708.08	203884	3.24694	90.15	29	1085	78.66	1250	1140	439.4	81.4	1535.63	1400.49	539.803	1
12	2015	19.5	108	26574	533	794.9	673000	9.07766e+07	9.94267e+07	1.38932e+06	3519.4	50.87	209726	3.20895	90.76	29.9	1084	79.18	1500	1311	504.7	91.3	1642.94	1435.93	552.793	1
12	2016	18.2	128	25686	581.7	817.7	684000	9.79267e+07	9.79267e+07	1.49637e+06	3482.57	27.93	215571	3.17297	91.37	30.3	1286	79.8	1500	1580	538.4	100	1500	1580	538.4	1
12	2017	19.5	67	23905.9	550.8	848.5	718000	1.05077e+08	9.72033e+07	1.4003e+06	3406.02	22.56	220457	3.25686	90.876	31.5	1538	80.1847	1500	1580	555.2	108.1	1387.6	1461.61	513.599	1
12	2018	19.3857	178	22914.4	610	880.4	734000	2.13484e+08	1.74273e+08	1.5302e+06	3344.87	76.57	226008	3.24767	91.147	30.4	1791	80.6917	1500	1013	612.1	122.5	1224.49	826.939	499.673	1
12	2019	19.5143	164	21750.1	676.5	926.4	750000	371958962	2.80301e+08	1.66312e+06	3638.02	55.08	231559	3.23892	91.418	28.3	1743	81.1987	1500	991.5	688.1	132.7	1130.37	747.174	518.538	1
13	2001	19.8	14	270260	0	1159.6	2064217	8350131	7.59103e+07	994.142	1562.28	535.15	353092	5.84612	63.8055	7.8	2730	50.14	120	60	72.9	11	1090.91	545.455	662.727	0
13	2002	19.4257	19.5	305839	0	1201	2130874	10170988	7.76411e+07	1145.98	1590.5	506.65	376575	5.65857	64.6065	8.5	3022.5	50.03	130	67	85.1	13.1	992.366	511.45	649.618	0
13	2003	19.7	25	327084	0	1308.9	2198148	12317901	7.89609e+07	1155.08	1611.44	465.75	400057	5.49459	65.4076	12.8	3315	49.92	160	75	97	15.6	1025.64	480.769	621.795	0
13	2004	19.4	134	394254	0	1448.2	2266004	15392095	8.36527e+07	1249.13	1333.66	497.3	423539	5.35016	66.2087	17.2	2200	49.81	165	80	107.1	18.4	896.739	434.783	582.065	0
13	2005	19.6	37	423820	0	1640	2334740	20057151	9.78398e+07	1350.27	1680.94	472.25	447022	5.22288	67.0098	31.3	2366	49.7	165	80	102.7	20.5	804.878	390.244	500.976	0
13	2006	19.7	55	498626	0	1912.6	2405742	23163873	9.94158e+07	1523.98	1482.68	590.6	470064	5.1179	68.03	27.4	3826	49.59	165	80	102.9	23.3	708.155	343.348	441.631	0
13	2007	18.3	108	525508	0	2064.6	2430903	27404158	9.71779e+07	1667.41	1727.34	407.35	493740	4.92345	68.73	23.3	5268	49.48	165	113	124.7	28.2	585.106	400.709	442.199	0
13	2008	19.7	58	500424	0	2598.6	2456339	34835871	9.64983e+07	1712.14	1880.08	567	517416	4.74732	69.43	17.4	3418	49.37	165	113	119.4	36.1	457.064	313.019	330.748	0
13	2009	19.7	99	459692	0	2531	2482052	40386917	9.97208e+07	1544.12	1644.24	509.05	541092	4.58712	70.14	17.2	4027	49.26	165	82	129	40.5	407.407	202.469	318.519	0
13	2010	18.8	99	371598	0	2437.7	2508047	59209561	1.36114e+08	1166.78	1581.7	481.8	564768	4.44084	70.84	17.8	3888	49.15	500	330	142.3	43.5	1149.43	758.621	327.126	1
13	2011	19.2	47	409169	0	2576.1	2534327	77596735	1.50966e+08	1321.34	1740.88	549.45	588447	4.30681	71.55	16.2	2979	49.04	1000	1000	334.8	51.4	1945.53	1945.53	651.362	1
13	2012	19.2	53	381163	0	2719.3	2596000	101737260	1.75409e+08	1323.5	1785.5	451.65	611735	4.24367	72.48	16.3	2757	48.93	1000	1000	337.5	58	1724.14	1724.14	581.897	1
13	2013	18.6	108	388195	2	2991.4	2659000	133202396	1.91108e+08	6758.73	1637.86	523.95	635023	4.18725	73.37	17.1	2535	48.82	1000	1100	346.7	69.7	1434.72	1578.19	497.418	1
13	2014	19.7	68	465240	6	3357.3	2724000	163558433	2.00932e+08	17381.9	1525.4	482.35	658311	4.13786	74.26	18.1	1751	48.71	1250	1140	439.4	81.4	1535.63	1400.49	539.803	1
13	2015	19.8	104	529693	8	3840.2	2791000	1.32167e+08	1.44761e+08	22592	1866.7	255.12	681599	4.09478	75.15	18.4	1950	48.6	1500	1311	504.7	91.3	1642.94	1435.93	552.793	1
13	2016	18.6	55	498536	10.1	4040.3	2859000	1.42862e+08	1.42862e+08	27674.6	1698.62	313.79	704888	4.05596	76	18.2	2233	48.49	1500	1580	538.4	100	1500	1580	538.4	1
13	2017	19.8	30	530648	17.5	4238.9	2846000	1.53556e+08	1.4205e+08	46257.8	1834.63	311.56	728811	3.90499	76.6229	18.5	2683	48.38	1500	1580	555.2	108.1	1387.6	1461.61	513.599	1
13	2018	19.5286	52	547296	35.5	4669	2912000	3.61594e+08	2.95179e+08	90899.5	1642.52	314.89	752294	3.87083	77.424	17.9	2373	48.27	1500	1013	612.1	122.5	1224.49	826.939	499.673	1
13	2019	19.5929	136	563803	72.6	4931	2978000	484276172	3.64941e+08	180357	1995.77	287.41	775776	3.83874	78.2251	18.7	2802	48.16	1500	991.5	688.1	132.7	1130.37	747.174	518.538	1
14	2001	19.4	317	490257	847.18	2562.68	4078025	31347231	2.84975e+08	2.97106e+06	1695.74	515.4	820867	4.96795	84.8855	14.8	7910	57.5791	120	60	72.9	11	1090.91	545.455	662.727	0
14	2002	18.299	256.5	497305	997.21	2983	4127046	42151717	3.21769e+08	3.65303e+06	1875.68	491.37	862895	4.78279	85.1055	22.1	9795.5	58.473	130	67	85.1	13.1	992.366	511.45	649.618	0
14	2003	19.2	196	444574	1111.4	2936.8	4177151	52263295	3.35021e+08	3.81671e+06	1890.84	526.72	904923	4.61603	85.3255	21.6	11681	59.3669	160	75	97	15.6	1025.64	480.769	621.795	0
14	2004	17.9	538	464206	1355	3173.1	4228296	66942819	3.6382e+08	4.27246e+06	1890.83	413.49	946951	4.46517	85.5455	22.8	11816	60.2608	165	80	107.1	18.4	896.739	434.783	582.065	0
14	2005	18.2	268	423579	1395.3	3457	4280674	79290926	3.86785e+08	4.36275e+06	1978.98	418.78	988979	4.32838	85.7655	25.3	12454	61.1547	165	80	102.7	20.5	804.878	390.244	500.976	0
14	2006	17.8	305	456678	1671.5	3874.2	4336878	99384528	4.26543e+08	5.02557e+06	2011.64	416.79	1022746	4.24043	86.63	24.6	14659	61.17	165	80	102.9	23.3	708.155	343.348	441.631	0
14	2007	18.2	222	480501	1703.3	4228.2	4381272	123344797	4.37393e+08	5.28195e+06	2021.76	458.71	1068409	4.10074	86.56	24.1	17321	62.45	165	113	124.7	28.2	585.106	400.709	442.199	0
14	2008	18.7	114	450386	1678.7	4371.4	4429381	143711767	3.98094e+08	5.15626e+06	1884.02	471.84	1114072	3.97585	86.5	21.1	15478	63.73	165	113	119.4	36.1	457.064	313.019	330.748	0
14	2009	18.7	270	468975	1790.9	4720.4	4481270	157624923	3.89197e+08	5.29386e+06	1944.22	459.21	1159735	3.86405	86.44	23.2	16872	65.01	165	82	129	40.5	407.407	202.469	318.519	0
14	2010	18.4	239	420743	1957.14	4979.5	4537005	199876122	4.59485e+08	5.07019e+06	1740.24	493.32	1205398	3.76391	86.38	16.4	19436	66.29	500	330	142.3	43.5	1149.43	758.621	327.126	1
14	2011	18.3	274	254488	1843	4825.4	4596658	271731037	5.2866e+08	4.98822e+06	1987.04	502.58	1251061	3.67421	86.32	18.8	15492	67.58	1000	1000	334.8	51.4	1945.53	1945.53	651.362	1
14	2012	17.8	305	255181	1866	4700	4642000	348827209	6.01426e+08	5.16978e+06	2070.39	396.2	1289454	3.59997	86.82	19.8	15742.5	68.08	1000	1000	337.5	58	1724.14	1724.14	581.897	1
14	2013	17.7	381	275500	1971	5102.3	4688000	487036345	6.98761e+08	5.32461e+06	1968.94	465.73	1327847	3.53053	87.32	24.3	15993	68.59	1000	1100	346.7	69.7	1434.72	1578.19	497.418	1
14	2014	19	225	240837	2095	5724.4	4735000	563928874	6.92787e+08	5.53072e+06	1623.98	460.03	1366240	3.46572	87.82	24.2	9557	69.09	1250	1140	439.4	81.4	1535.63	1400.49	539.803	1
14	2015	18.9	272	196753	2165	6263.8	4782000	4.66103e+08	5.10518e+08	5.64404e+06	2317.48	252.01	1404633	3.40445	88.32	25.4	10475	69.6	1500	1311	504.7	91.3	1642.94	1435.93	552.793	1
14	2016	17.8	284	218100	2224.2	6347	4828000	5.02845e+08	5.02845e+08	5.72236e+06	2277.56	231.25	1443027	3.34574	88.83	28	8828	70.11	1500	1580	538.4	100	1500	1580	538.4	1
14	2017	19	172	171129	2270.6	6993.3	4909000	5.39588e+08	4.99156e+08	5.77334e+06	2283.22	238.39	1.49332e+06	3.28732	88.4055	29.7	9113	71.8816	1500	1580	555.2	108.1	1387.6	1461.61	513.599	1
14	2018	18.7	244	151020	2593.3	7181.3	4957500	1.12219e+09	9.16074e+08	6.50608e+06	2224.74	313.25	1.53534e+06	3.22892	88.6255	31.3	9143	72.7755	1500	1013	612.1	122.5	1224.49	826.939	499.673	1
14	2019	18.775	415	127872	2919.6	7491.7	5006000	1540407020	1.16082e+09	7.17828e+06	2575.97	308.63	1.57737e+06	3.17363	88.8455	30.2	10354	73.6695	1500	991.5	688.1	132.7	1130.37	747.174	518.538	1
15	2001	15.2	232	233680	436.439	627.974	1056095	11951919	1.08654e+08	1.53037e+06	2951.17	64.97	246307	4.28771	82.7855	23.8	2871	65.4645	120	60	72.9	11	1090.91	545.455	662.727	0
15	2002	14.4314	282	235525	495.757	661	1072861	13719094	1.04726e+08	1.81583e+06	3181.5	74.4	256570	4.18156	83.0823	24.3	3085	66.1345	130	67	85.1	13.1	992.366	511.45	649.618	0
15	2003	14.5	332	240090	474.4	701.4	1089884	16544566	1.06055e+08	1.62915e+06	3284.26	49.55	266832	4.08453	83.3791	31.5	3299	66.8045	160	75	97	15.6	1025.64	480.769	621.795	0
15	2004	13.9	402	208586	672	791.5	1107162	20279176	1.10213e+08	2.11866e+06	3199.79	60.56	277095	3.99561	83.6759	29.6	2942	67.4745	165	80	107.1	18.4	896.739	434.783	582.065	0
15	2005	15.1	244	210904	686.4	807	1124700	25999920	1.26829e+08	2.14601e+06	3204.75	86.87	287357	3.91394	83.9727	31.2	3909	68.1445	165	80	102.7	20.5	804.878	390.244	500.976	0
15	2006	14.3	325	206059	769.4	870.5	1143200	32712265	1.40396e+08	2.31309e+06	3180.69	100.24	294539	3.88132	85.67	27.8	4108	68.05	165	80	102.9	23.3	708.155	343.348	441.631	0
15	2007	13.5	305	210841	823.1	1230.3	1153499	39103408	1.38665e+08	2.55221e+06	3280.98	42.36	306157	3.76767	85.35	27.3	3793	69.05	165	113	124.7	28.2	585.106	400.709	442.199	0
15	2008	15.6	162	193778	826.3	938.3	1164479	52450255	1.45292e+08	2.53771e+06	3301.06	72.02	317775	3.66448	85.03	27.9	2612	70.06	165	113	119.4	36.1	457.064	313.019	330.748	0
15	2009	15.6	338	194242	879.6	1070.6	1176145	56827316	1.40314e+08	2.59974e+06	3168.91	62.4	329393	3.57064	84.71	23.6	2964	71.07	165	82	129	40.5	407.407	202.469	318.519	0
15	2010	14.8	353	134994	970.3	1146.2	1188505	63522716	1.46029e+08	2.51328e+06	2762.93	117.42	341011	3.48524	84.39	27	3906	72.08	500	330	142.3	43.5	1149.43	758.621	327.126	1
15	2011	13.7	424	112676	954	957.7	1201565	85243974	1.65844e+08	2.58174e+06	3478.71	100.13	352632	3.40742	84.08	27.4	3985	73.09	1000	1000	334.8	51.4	1945.53	1945.53	651.362	1
15	2012	14.9	315	97127	868	1016.6	1214000	109832567	1.89366e+08	2.40453e+06	3249.3	49.87	361538	3.35788	84.99	26.6	3461.5	73.42	1000	1000	337.5	58	1724.14	1724.14	581.897	1
15	2013	11.4	250	83373	951	1060.9	1226000	154711722	2.21968e+08	2.56873e+06	3070.76	52.78	370444	3.30954	85.9	30.3	2938	73.75	1000	1100	346.7	69.7	1434.72	1578.19	497.418	1
15	2014	13.1	221	71244	972	1161.3	1238000	180682619	2.21969e+08	2.56568e+06	2533.07	178.94	379350	3.26348	86.81	28.9	1291	74.08	1250	1140	439.4	81.4	1535.63	1400.49	539.803	1
15	2015	15.7	314	63835	985	1217.9	1250000	1.49246e+08	1.63468e+08	2.56749e+06	4348.07	10.61	388256	3.21953	87.72	28.5	1409	74.41	1500	1311	504.7	91.3	1642.94	1435.93	552.793	1
15	2016	14.1	297	54496	1055.5	1259.9	1262000	1.60921e+08	1.60921e+08	2.71514e+06	4416.34	4.46	397165	3.17752	88.64	27.7	1935	74.75	1500	1580	538.4	100	1500	1580	538.4	1
15	2017	15.8	292	46330.6	1000.7	1331.1	1291000	1.72596e+08	1.59663e+08	2.54406e+06	4269.8	3.14	410508	3.14488	87.5345	28.5	2017	76.1845	1500	1580	555.2	108.1	1387.6	1461.61	513.599	1
15	2018	14.3686	332	36605.9	1094.7	1337.9	1306500	3.71125e+08	3.02959e+08	2.74603e+06	4088.84	36.03	420771	3.10502	87.8314	30.8	2030	76.8545	1500	1013	612.1	122.5	1224.49	826.939	499.673	1
15	2019	14.3646	341	27522.6	1213	1417.6	1322000	545603885	4.11156e+08	2.982e+06	4432.76	2.67	431033	3.06705	88.1282	31.5	2159	77.5245	1500	991.5	688.1	132.7	1130.37	747.174	518.538	1
16	2001	19.2	125	403881	497.78	661.163	950826	7349580	6.68144e+07	1.7458e+06	2054.83	533.86	201104	4.72804	85.1436	20.5	3542	93.5336	120	60	72.9	11	1090.91	545.455	662.727	0
16	2002	18.6114	157.5	363684	541.99	716	969675	9589832	7.32048e+07	1.98546e+06	2166.34	554.51	213209	4.548	85.3541	25.1	3978.5	93.6608	130	67	85.1	13.1	992.366	511.45	649.618	0
16	2003	18.8	190	258215	583.8	789.8	988618	11716698	7.5107e+07	2.00473e+06	2256.69	550.87	225315	4.38772	85.5645	23.5	4415	93.788	160	75	97	15.6	1025.64	480.769	621.795	0
16	2004	18.1	198	199821	647	829.3	1007724	15225405	8.27468e+07	2.03985e+06	2106.9	580.3	237420	4.24448	85.775	24.2	2877	93.9152	165	80	107.1	18.4	896.739	434.783	582.065	0
16	2005	18.7	111	213725	650.5	922	1026842	18067275	8.8133e+07	2.03383e+06	2225.6	582.37	249525	4.11518	85.9855	26.2	2953	94.0424	165	80	102.7	20.5	804.878	390.244	500.976	0
16	2006	18.5	111	214983	726.9	988.1	1046737	21480448	9.21908e+07	2.1854e+06	2152.86	608.28	262477	3.98792	86.17	25.4	3476	93.91	165	80	102.9	23.3	708.155	343.348	441.631	0
16	2007	17.5	204	190306	764.9	1023.8	1066671	27252989	9.66418e+07	2.37171e+06	2287.51	611.16	274210	3.88998	86.78	26.5	4325	94.15	165	113	124.7	28.2	585.106	400.709	442.199	0
16	2008	19.3	97	247243	728.7	1083.9	1087123	33231258	9.20533e+07	2.2382e+06	2462.31	630.31	285943	3.80189	86.86	26.1	2521	94.4	165	113	119.4	36.1	457.064	313.019	330.748	0
16	2009	19.3	165	253197	723.1	1145.7	1108100	36910722	9.11376e+07	2.13745e+06	2109.05	577.12	297676	3.7225	86.94	23.6	2369	94.62	165	82	129	40.5	407.407	202.469	318.519	0
16	2010	19.1	87	213355	788.657	1281.5	1129613	44547942	1.02409e+08	2.04305e+06	1760.36	669.77	309409	3.65087	87.02	25.1	3686	94.84	500	330	142.3	43.5	1149.43	758.621	327.126	1
16	2011	18.2	123	140434	828	1168.1	1151672	58960705	1.1471e+08	2.24091e+06	2366.73	703.35	321144	3.58615	86.56	24.7	3296	95.15	1000	1000	334.8	51.4	1945.53	1945.53	651.362	1
16	2012	19	150	155446	726	1204.1	1172000	76797250	1.32409e+08	2.01138e+06	2269.46	524.13	333621	3.51297	87	23.2	3562	95.15	1000	1000	337.5	58	1724.14	1724.14	581.897	1
16	2013	14.4	82	105680	801	1327.2	1193000	102767738	1.47443e+08	2.16372e+06	2021.57	645.98	346098	3.447	87.44	27.2	3828	95.15	1000	1100	346.7	69.7	1434.72	1578.19	497.418	1
16	2014	15.2	74	88424	811	1480.4	1214000	115127721	1.41435e+08	2.14086e+06	1753.24	686.16	358575	3.38562	87.88	24.4	2406	95.16	1250	1140	439.4	81.4	1535.63	1400.49	539.803	1
16	2015	19.6	112	62102	819	1630.5	1235000	9.90944e+07	1.08537e+08	2.13493e+06	2542.24	374.62	371052	3.32837	88.32	24	1735	95.16	1500	1311	504.7	91.3	1642.94	1435.93	552.793	1
16	2016	18.4	139	13616	887.1	1767.7	1255000	1.06792e+08	1.06792e+08	2.28202e+06	2488.42	342.73	383532	3.27222	88.76	24.6	2249	95.17	1500	1580	538.4	100	1500	1580	538.4	1
16	2017	19.5	94	10427.7	828.7	1846.3	1321000	1.14491e+08	1.05912e+08	2.10687e+06	2463.64	359.47	394790	3.34608	88.5109	25.1	2558	95.5685	1500	1580	555.2	108.1	1387.6	1461.61	513.599	1
16	2018	18.2679	205	7239.33	899.8	1908.8	1347000	2.39408e+08	1.95435e+08	2.25723e+06	2357.85	391.32	406896	3.31043	88.7214	24.4	3216	95.6957	1500	1013	612.1	122.5	1224.49	826.939	499.673	1
16	2019	18.344	235	4051	1021.8	2039.9	1373000	355704442	2.68052e+08	2.51207e+06	2727.22	408.66	419001	3.27684	88.9318	25.3	3043	95.8229	1500	991.5	688.1	132.7	1130.37	747.174	518.538	1
17	2001	14.7	310	404576	423.454	676.637	1393544	6750276	6.13661e+07	1.48532e+06	2995.64	159	269902	5.16315	74.6945	18.2	3144	54.1645	120	60	72.9	11	1090.91	545.455	662.727	0
17	2002	14.0886	334.5	493800	493.62	717	1401900	8989772	6.86242e+07	1.80873e+06	3229.61	91	283264	4.94909	75.1035	16.8	2888.5	55.298	130	67	85.1	13.1	992.366	511.45	649.618	0
17	2003	14.7	359	505561	447.8	762.8	1410900	11174425	7.16309e+07	1.53854e+06	3136.96	142.5	296626	4.75649	75.5124	21.3	2633	56.4315	160	75	97	15.6	1025.64	480.769	621.795	0
17	2004	13.9	501	404126	558	805.4	1419773	14214113	7.72506e+07	1.75982e+06	3125.4	84.7	309988	4.58008	75.9213	22.6	2737	57.5649	165	80	107.1	18.4	896.739	434.783	582.065	0
17	2005	15.1	289	425579	706.2	867	1429328	17495720	8.5345e+07	2.2084e+06	3189.11	167.2	323351	4.42037	76.3302	29.2	2643	58.6984	165	80	102.7	20.5	804.878	390.244	500.976	0
17	2006	14	449	460411	832.2	962	1440156	22337082	9.58673e+07	2.50242e+06	3161.61	214.7	337688	4.26475	77.44	28.7	2306	59.42	165	80	102.9	23.3	708.155	343.348	441.631	0
17	2007	14	361	494875	935	1025.9	1448531	28151374	9.98276e+07	2.89969e+06	3302.29	177.7	350621	4.13133	77.54	28.8	3510	60.73	165	113	124.7	28.2	585.106	400.709	442.199	0
17	2008	14.1	229	456522	932.1	1062.2	1458059	33516843	9.28444e+07	2.86319e+06	3192.52	221.6	363554	4.01057	77.64	27.7	3250	62.05	165	113	119.4	36.1	457.064	313.019	330.748	0
17	2009	14.1	414	399804	1028.1	1118.7	1468748	39197326	9.67835e+07	3.03899e+06	3213.83	115.4	376487	3.90119	77.74	28.4	3200	63.36	165	82	129	40.5	407.407	202.469	318.519	0
17	2010	14.8	311	304086	1165.33	1180.4	1480607	46037960	1.05834e+08	3.01868e+06	2774.22	186.3	389420	3.80208	77.84	25.5	5754	64.68	500	330	142.3	43.5	1149.43	758.621	327.126	1
17	2011	13.6	373	271201	1159	1078	1493645	63740716	1.24009e+08	3.13677e+06	3403.99	150.9	402354	3.71227	77.95	25.9	4841	66	1000	1000	334.8	51.4	1945.53	1945.53	651.362	1
17	2012	14.5	306	222433	1164	1149.4	1504000	75020803	1.29346e+08	3.22465e+06	3168.05	159.6	416145	3.61412	78.66	25.4	4411.5	66.95	1000	1000	337.5	58	1724.14	1724.14	581.897	1
17	2013	14.1	319	184607	1165	1083.5	1514000	106249846	1.52439e+08	3.14689e+06	3105.29	160.9	429936	3.52145	79.38	25.4	3982	67.9	1000	1100	346.7	69.7	1434.72	1578.19	497.418	1
17	2014	15.1	265	160421	1345	1160.8	1524000	120654160	1.48224e+08	3.55029e+06	2551.2	200.5	443727	3.43454	80.09	28.4	2507	68.85	1250	1140	439.4	81.4	1535.63	1400.49	539.803	1
17	2015	15.4	444	145362	1432	1237.2	1535000	1.02899e+08	1.12704e+08	3.73263e+06	4008.61	47.34	457518	3.35506	80.81	26.9	2572	69.8	1500	1311	504.7	91.3	1642.94	1435.93	552.793	1
17	2016	13.7	317	122886	1517.3	1265.7	1544000	1.10966e+08	1.10966e+08	3.90305e+06	4241.7	17.17	471310	3.27598	81.53	26.7	2559	70.75	1500	1580	538.4	100	1500	1580	538.4	1
17	2017	15.8	337	106305	1437.2	1326.5	1623000	1.19033e+08	1.10114e+08	3.65373e+06	4147.36	21.85	483697	3.35541	81.2371	28.9	2306	72.2998	1500	1580	555.2	108.1	1387.6	1461.61	513.599	1
17	2018	15.225	551	85674.5	1615.6	1350.5	1640500	2.34161e+08	1.91152e+08	4.05264e+06	3963.31	35.96	497059	3.30041	81.646	28.4	2362	73.4333	1500	1013	612.1	122.5	1224.49	826.939	499.673	1
17	2019	15.3583	412	66260.6	1719.3	1378.7	1658000	329459946	2.48274e+08	4.22661e+06	4265.62	17.01	510421	3.2483	82.0549	27.8	3246	74.5667	1500	991.5	688.1	132.7	1130.37	747.174	518.538	1
18	2001	17.3	119	508641	249.982	1480.33	2328832	20099518	1.82723e+08	877815	1916.88	274.22	463029	5.02956	80.6209	22.5	6153	57.9164	120	60	72.9	11	1090.91	545.455	662.727	0
18	2002	16.6686	129	499594	322.629	1401	2391899	25170269	1.92139e+08	1.1829e+06	2088.58	252.5	494707	4.83498	80.882	21.8	6900	57.9353	130	67	85.1	13.1	992.366	511.45	649.618	0
18	2003	17.4	155	437219	330.1	1610.2	2455585	29227363	1.87355e+08	1.13457e+06	2022.52	304.16	526386	4.66499	81.1431	25.7	7647	57.9542	160	75	97	15.6	1025.64	480.769	621.795	0
18	2004	16.6	55	432812	489	2004.7	2519877	36783100	1.99908e+08	1.54268e+06	1961	239.8	558065	4.51539	81.4042	25.8	7196	57.9731	165	80	107.1	18.4	896.739	434.783	582.065	0
18	2005	16.3	134	457999	525.4	2345	2584957	49372738	2.40843e+08	1.64372e+06	2173.4	232.14	589743	4.38319	81.6653	24.3	25208	57.992	165	80	102.7	20.5	804.878	390.244	500.976	0
18	2006	15.8	81	480625	690.5	2987	2652413	68839433	2.95448e+08	2.07702e+06	1977.88	211.58	615936	4.30631	82.81	28.5	31255	58.53	165	80	102.9	23.3	708.155	343.348	441.631	0
18	2007	16.1	99	641376	747	2925	2707305	85590046	3.03511e+08	2.31768e+06	2081.16	241.54	650028	4.16491	82.68	26.1	16167	58.32	165	113	124.7	28.2	585.106	400.709	442.199	0
18	2008	17.4	78	443045	750.7	2904.8	2763382	88177325	2.44259e+08	2.30659e+06	1683.24	318.08	684120	4.03932	82.55	26.5	13456	58.11	165	113	119.4	36.1	457.064	313.019	330.748	0
18	2009	17.4	119	332177	759.8	3506.8	2820670	102034378	2.51937e+08	2.24656e+06	2096.54	272.42	718212	3.92735	82.43	22.7	13614	57.9	165	82	129	40.5	407.407	202.469	318.519	0
18	2010	16.5	134	313723	903.8	3238.6	2879196	133929099	3.07883e+08	2.34179e+06	1903.7	254.48	752304	3.82717	82.3	23.1	16591	57.69	500	330	142.3	43.5	1149.43	758.621	327.126	1
18	2011	16.7	108	217373	838	2863.9	2938988	165464564	3.21915e+08	2.26845e+06	2172.98	297.56	786400	3.73727	82.18	22.2	12861	57.49	1000	1000	334.8	51.4	1945.53	1945.53	651.362	1
18	2012	14.9	119	245518	872	2999.2	2982000	228846086	3.94562e+08	2.41631e+06	2114.8	139.24	815664	3.65592	82.82	26.1	11570	57.73	1000	1000	337.5	58	1724.14	1724.14	581.897	1
18	2013	15.4	169	231741	978	3122.3	3026000	343421376	4.92714e+08	2.64235e+06	1902.08	311.78	844928	3.58137	83.47	29.2	10279	57.98	1000	1100	346.7	69.7	1434.72	1578.19	497.418	1
18	2014	16.4	123	256359	1014	3736.9	3071000	388385960	4.77133e+08	2.67738e+06	1703.2	234.62	874192	3.51296	84.12	26.6	8022	58.22	1250	1140	439.4	81.4	1535.63	1400.49	539.803	1
18	2015	17.2	110	202750	1018	3887.9	3117000	3.15834e+08	3.4593e+08	2.65426e+06	2485.03	52.67	903456	3.45009	84.77	27.3	9026	58.47	1500	1311	504.7	91.3	1642.94	1435.93	552.793	1
18	2016	16	98	154778	1047.1	3973.4	3163000	3.41132e+08	3.41132e+08	2.69423e+06	2359.02	84.84	932721	3.39115	85.42	26.1	7869	58.72	1500	1580	538.4	100	1500	1580	538.4	1
18	2017	17.1	35	127747	1106.6	4259.7	3213000	3.66431e+08	3.38974e+08	2.81394e+06	2486.97	98.67	969886	3.31276	84.7984	27.7	9429	58.2189	1500	1580	555.2	108.1	1387.6	1461.61	513.599	1
18	2018	16.3833	101	100716	1226.5	4350.9	3256000	7.19913e+08	5.87684e+08	3.07727e+06	2427.06	98.48	1.00156e+06	3.25091	85.0595	27.9	11998	58.2378	1500	1013	612.1	122.5	1224.49	826.939	499.673	1
18	2019	16.38	129	73685	1373.3	4700.9	3299000	1227897615	9.25318e+08	3.3767e+06	2684.78	162.22	1.03324e+06	3.19286	85.3205	26.3	9680	58.2567	1500	991.5	688.1	132.7	1130.37	747.174	518.538	1
19	2001	19.6	357	605290	192.421	972.141	1829677	10595794	96325400	676204	2476.26	320.44	389516	4.69731	80.2427	7	3373	61.9645	120	60	72.9	11	1090.91	545.455	662.727	0
19	2002	15.4543	395.5	575573	296.057	1037	1838486	13632109	1.04062e+08	1.08573e+06	2653.98	235.02	402615	4.56636	80.4782	20.2	4134	62.807	130	67	85.1	13.1	992.366	511.45	649.618	0
19	2003	16.2	434	498795	409.7	1107.2	1847747	17372897	1.11365e+08	1.40783e+06	2643.98	308.94	415715	4.44474	80.7136	22.4	4895	63.6495	160	75	97	15.6	1025.64	480.769	621.795	0
19	2004	14.5	495	438185	440	1188.3	1857452	22706430	1.23405e+08	1.38807e+06	2648.19	207.98	428815	4.3316	80.9491	23.2	3089	64.4919	165	80	107.1	18.4	896.739	434.783	582.065	0
19	2005	16	299	450835	604.4	1313	1867614	27848465	1.35846e+08	1.89039e+06	2730.28	306.58	441914	4.22619	81.1845	21.8	2871	65.3344	165	80	102.7	20.5	804.878	390.244	500.976	0
19	2006	15.4	430	501997	707.4	1448.7	1879385	33690385	1.44594e+08	2.12753e+06	2690.57	376.56	445863	4.21516	82.16	19.6	3382	66.79	165	80	102.9	23.3	708.155	343.348	441.631	0
19	2007	14.8	344	525765	938.6	1542.2	1891795	42112620	1.49336e+08	2.91104e+06	2758.52	296.96	462989	4.08605	82.07	19.7	5408	67.36	165	113	124.7	28.2	585.106	400.709	442.199	0
19	2008	16.4	292	480832	945.6	1441.7	1904580	53298085	1.4764e+08	2.90478e+06	2724.04	368.76	480115	3.96692	81.98	22	3715	67.93	165	113	119.4	36.1	457.064	313.019	330.748	0
19	2009	16.4	415	454868	928.5	1570.4	1917745	62622188	1.54623e+08	2.7449e+06	2774.39	203.06	497241	3.85677	81.89	22.1	3708	68.51	165	82	129	40.5	407.407	202.469	318.519	0
19	2010	16	342	389330	1125.14	1595.6	1931293	80534166	1.85136e+08	2.91485e+06	2331.67	328.12	514367	3.7547	81.8	20.6	5375	69.08	500	330	142.3	43.5	1149.43	758.621	327.126	1
19	2011	15.1	415	294911	1010	1416.3	1945227	107247876	2.08653e+08	2.73372e+06	2815.41	294.64	531497	3.6599	81.71	17.5	3940	69.66	1000	1000	334.8	51.4	1945.53	1945.53	651.362	1
19	2012	17.1	317	390998	1023	1516.8	1954000	134130471	2.31259e+08	2.83454e+06	2660.52	307.04	540569	3.61471	82.27	22.1	3691.5	70.77	1000	1000	337.5	58	1724.14	1724.14	581.897	1
19	2013	16.5	409	286445	1128	1591.2	1962000	171625499	2.46235e+08	3.04726e+06	2646.22	276.2	549641	3.5696	82.83	22.4	3443	71.88	1000	1100	346.7	69.7	1434.72	1578.19	497.418	1
19	2014	17.2	224	242929	1141	1735.3	1970000	213269142	2.62001e+08	3.01215e+06	2231.86	323.22	558713	3.52596	83.39	22.3	1970	72.99	1250	1140	439.4	81.4	1535.63	1400.49	539.803	1
19	2015	16.5	513	214421	1243	1926.5	1977000	1.75874e+08	1.92633e+08	3.24032e+06	3092.53	234.17	567785	3.48195	83.95	21.9	1933	74.1	1500	1311	504.7	91.3	1642.94	1435.93	552.793	1
19	2016	14.5	457	238049	1324.5	1899.6	1983000	1.89888e+08	1.89888e+08	3.40749e+06	3225.25	211.97	576861	3.43757	84.52	16.9	2013	75.21	1500	1580	538.4	100	1500	1580	538.4	1
19	2017	16.5	342	228526	1243	2156.3	1967000	2.03903e+08	1.88625e+08	3.16046e+06	3174.82	240.28	599111	3.2832	84.01	19.9	3055	75.4438	1500	1580	555.2	108.1	1387.6	1461.61	513.599	1
19	2018	16.0571	692	205858	1419.8	2200.4	1978000	4.54273e+08	3.70835e+08	3.56192e+06	2996.64	218.31	612211	3.23091	84.2455	24.6	7132	76.2863	1500	1013	612.1	122.5	1224.49	826.939	499.673	1
19	2019	16.0214	686	193786	1533	2247.8	1989000	578310650	4.35803e+08	3.76905e+06	3337.33	200.44	625311	3.18082	84.4809	28	3368	77.1287	1500	991.5	688.1	132.7	1130.37	747.174	518.538	1
20	2001	16.1	334	56391.6	89.3607	244.531	589288	30839774	2.80362e+08	313394	2604.6	121.88	96582.3	6.10141	79.8127	13.8	1718	43.9991	120	60	72.9	11	1090.91	545.455	662.727	0
20	2002	15.4	337	58138.5	110.557	283	597810	36920736	2.81838e+08	404994	2714.9	55	102563	5.82872	80.0817	15.4	1679.5	44.8097	130	67	85.1	13.1	992.366	511.45	649.618	0
20	2003	15.2	340	52118.7	140	328	606531	41402615	2.65401e+08	480760	2917.75	30.47	108544	5.5879	80.3507	15.9	1641	45.6204	160	75	97	15.6	1025.64	480.769	621.795	0
20	2004	14.2	431	61011.6	157	339.6	615423	60907391	3.31018e+08	495048	2984.7	19.69	114524	5.37374	80.6197	19.2	1854	46.431	165	80	107.1	18.4	896.739	434.783	582.065	0
20	2005	15.1	441	61026.5	158.8	386	624564	79925905	3.89882e+08	496556	2926.3	45.24	120505	5.1829	80.8887	19.6	2036	47.2416	165	80	102.7	20.5	804.878	390.244	500.976	0
20	2006	14.2	413	76628	176.2	436.6	634299	90703646	3.89286e+08	529837	3031.85	47.29	126514	5.01367	81.65	18.8	3068	47.64	165	80	102.9	23.3	708.155	343.348	441.631	0
20	2007	14.6	225	73475	236.9	499.6	638583	92426115	3.27752e+08	734625	3008.9	37.34	132482	4.82015	81.7	16	3488	48.63	165	113	124.7	28.2	585.106	400.709	442.199	0
20	2008	15.9	200	73852	246.1	527.3	643152	94763084	2.62502e+08	755908	2797.9	98.9	138450	4.64537	81.75	16.1	2962	49.62	165	113	119.4	36.1	457.064	313.019	330.748	0
20	2009	15.9	420	74459	252.4	569.9	648012	81059640	2.00147e+08	746087	2881.9	81.66	144418	4.48706	81.81	15.2	2751	50.61	165	82	129	40.5	407.407	202.469	318.519	0
20	2010	15.6	274	56022	280.129	628	653169	113338523	2.60548e+08	725679	2540.6	89.77	150386	4.34328	81.86	17	4194	51.6	500	330	142.3	43.5	1149.43	758.621	327.126	1
20	2011	14.9	240	65996.9	288	467.1	658629	144223313	2.8059e+08	779491	2873.75	76.03	156355	4.21239	81.92	16.1	2024	52.62	1000	1000	334.8	51.4	1945.53	1945.53	651.362	1
20	2012	15.4	386	60557.8	288	626.8	669000	109205259	1.88285e+08	797932	3014.25	39.78	162348	4.12078	82.4	17.3	1539.5	53.24	1000	1000	337.5	58	1724.14	1724.14	581.897	1
20	2013	14.7	324	49036.7	314	673.5	681000	162684813	2.33407e+08	848246	2846.8	68.01	168341	4.04536	82.88	14.2	1055	53.86	1000	1100	346.7	69.7	1434.72	1578.19	497.418	1
20	2014	15	297	33670.6	304	733.8	692000	153605398	1.88704e+08	802528	2533.85	60.72	174334	3.96939	83.37	15.4	1105	54.49	1250	1140	439.4	81.4	1535.63	1400.49	539.803	1
20	2015	15.7	310	25616.5	332	903.8	703000	1.63384e+08	1.78953e+08	865487	3271.95	13.56	180327	3.89847	83.85	16.8	1247	55.11	1500	1311	504.7	91.3	1642.94	1435.93	552.793	1
20	2016	15.2	317	24546	329.9	1033.8	714000	1.72864e+08	1.72864e+08	848759	3235.51	27.62	186320	3.83212	84.34	25.3	1277	55.74	1500	1580	538.4	100	1500	1580	538.4	1
20	2017	16.2	150	19927.4	345.5	1184.6	724000	1.82343e+08	1.6868e+08	878497	3158.56	27.05	192272	3.76549	84.1167	24.3	1484	56.9693	1500	1580	555.2	108.1	1387.6	1461.61	513.599	1
20	2018	15.7071	336	15365.1	398.4	1158.1	734000	5.52861e+08	4.51315e+08	999503	3182.45	33.34	198253	3.70234	84.3857	23.3	1508	57.7799	1500	1013	612.1	122.5	1224.49	826.939	499.673	1
20	2019	15.7893	311	11135	438.1	1260.7	744000	428518314	3.22923e+08	1.07715e+06	3558	65.36	204234	3.64289	84.6547	24.4	1897	58.5905	1500	991.5	688.1	132.7	1130.37	747.174	518.538	1
21	2001	18.7	468	227662	514.829	769.265	1521642	10119750	9.19977e+07	1.80512e+06	1816.65	302.36	303424	5.01491	79.6136	26.3	2235	47.0118	120	60	72.9	11	1090.91	545.455	662.727	0
21	2002	18.219	532	230393	578.586	838	1539518	12909166	9.85433e+07	2.11911e+06	2005.62	350.56	320424	4.80463	80.0115	31.4	2741.5	47.4218	130	67	85.1	13.1	992.366	511.45	649.618	0
21	2003	18	596	213799	633.5	886.1	1557899	16432144	1.05334e+08	2.17524e+06	2054.76	214.39	337424	4.61703	80.4095	25	3248	47.8318	160	75	97	15.6	1025.64	480.769	621.795	0
21	2004	17.9	671	226208	706	972.1	1576715	21049799	1.14401e+08	2.2259e+06	1912.28	272.5	354424	4.44866	80.8074	25.9	2390	48.2418	165	80	107.1	18.4	896.739	434.783	582.065	0
21	2005	18.4	582	203581	754.2	1072	1596151	24719186	1.20581e+08	2.35796e+06	1930.06	330.76	371425	4.29737	81.2053	36	2530	48.6518	165	80	102.7	20.5	804.878	390.244	500.976	0
21	2006	18.6	522	205339	871.3	1206.6	1617087	28770740	1.2348e+08	2.61942e+06	1932.89	430.39	380244	4.25276	82.07	33.3	2788	49.17	165	80	102.9	23.3	708.155	343.348	441.631	0
21	2007	17.2	332	204670	911.2	1288.9	1647702	36813842	1.30546e+08	2.82531e+06	2205.17	325.36	400844	4.11058	82.26	32.3	3450	49.53	165	113	124.7	28.2	585.106	400.709	442.199	0
21	2008	18.5	422	203258	936.6	1341.1	1678986	44337482	1.22819e+08	2.87649e+06	2182.19	334.56	421444	3.98389	82.45	32.7	3130	49.89	165	113	119.4	36.1	457.064	313.019	330.748	0
21	2009	18.5	649	163821	1022.5	1366.8	1710955	50532086	1.24771e+08	3.02198e+06	2052.67	238.23	442044	3.87055	82.65	32.9	3233	50.26	165	82	129	40.5	407.407	202.469	318.519	0
21	2010	19.1	360	150873	1088.64	1620.5	1743625	56897432	1.30799e+08	2.81987e+06	1910.35	486.52	462644	3.76883	82.84	31	4374	50.62	500	330	142.3	43.5	1149.43	758.621	327.126	1
21	2011	16.9	724	127401	1088	1341	1777014	71047187	1.38224e+08	2.94442e+06	2336.97	354.49	483245	3.67725	83.04	29.9	3081	50.99	1000	1000	334.8	51.4	1945.53	1945.53	651.362	1
21	2012	18.9	676	107352	938	1517.7	1808000	90796502	1.56546e+08	2.59853e+06	2080.29	363.06	496645	3.64043	83.64	27.6	2712.5	51.44	1000	1000	337.5	58	1724.14	1724.14	581.897	1
21	2013	15	387	93488	1116	1520.8	1839000	128694165	1.8464e+08	3.01446e+06	1996.47	289.52	510045	3.60556	84.24	32.8	2344	51.9	1000	1100	346.7	69.7	1434.72	1578.19	497.418	1
21	2014	16.2	364	81352	1142	1868.4	1871000	147166883	1.80795e+08	3.0145e+06	1739.6	408.28	523445	3.5744	84.84	23.3	1347	52.35	1250	1140	439.4	81.4	1535.63	1400.49	539.803	1
21	2015	18.8	478	73241	1180	1931.4	1903000	1.23892e+08	1.35698e+08	3.07585e+06	2090.15	461.85	536845	3.54478	85.44	25.8	1652	52.81	1500	1311	504.7	91.3	1642.94	1435.93	552.793	1
21	2016	17.8	491	78557	1277.2	2018.4	1935000	1.33361e+08	1.33361e+08	3.28555e+06	2007.87	540.24	550249	3.51659	86.05	25.6	1792	53.27	1500	1580	538.4	100	1500	1580	538.4	1
21	2017	18.6	424	83953	1184.3	2121.9	1899000	1.42829e+08	1.32127e+08	3.01097e+06	1911.09	606.55	575429	3.30015	85.9802	25.9	1894	53.5718	1500	1580	555.2	108.1	1387.6	1461.61	513.599	1
21	2018	17.5676	647	75558.7	1279.3	2198	1925000	2.86307e+08	2.3372e+08	3.20927e+06	2013.45	452.56	592429	3.24933	86.3781	28.5	2381	53.9818	1500	1013	612.1	122.5	1224.49	826.939	499.673	1
21	2019	17.5269	504	73372.2	1372.8	2103.2	1951000	449221546	3.38524e+08	3.37501e+06	2168.62	425.04	609429	3.20136	86.776	26.5	3720	54.3918	1500	991.5	688.1	132.7	1130.37	747.174	518.538	1
22	2001	17	1262	510984	1016.61	1522.66	2323559	18408102	1.67346e+08	3.56467e+06	2043	153.76	586644	3.96077	80.5873	30	3924	49.9309	120	60	72.9	11	1090.91	545.455	662.727	0
22	2002	16.719	1312	516498	1112.76	1648	2338084	23551074	1.79779e+08	4.07576e+06	2223.22	185.76	604812	3.8658	81.0062	26.3	4892	50.8773	130	67	85.1	13.1	992.366	511.45	649.618	0
22	2003	16.3	1362	537079	1194.5	1715.5	2353335	28524453	1.82849e+08	4.10188e+06	2293.42	113.27	622981	3.77754	81.4251	30.6	5860	51.8236	160	75	97	15.6	1025.64	480.769	621.795	0
22	2004	17.8	2276	480036	1322	1807.4	2369225	33955075	1.84538e+08	4.16818e+06	2084.12	138.51	641150	3.69527	81.844	36.2	4042	52.77	165	80	107.1	18.4	896.739	434.783	582.065	0
22	2005	16.8	1070	479593	1350.8	2048	2385953	41548447	2.02675e+08	4.22348e+06	2145.96	184.24	659319	3.61882	82.2629	29.6	3932	53.7164	165	80	102.7	20.5	804.878	390.244	500.976	0
22	2006	16.8	1476	445468	1544	2138.9	2404861	49681653	2.13226e+08	4.64197e+06	2188.52	263.46	669695	3.59098	83.11	31.08	4947	53.88	165	80	102.9	23.3	708.155	343.348	441.631	0
22	2007	15.9	1134	422030	1727	2308.2	2416552	65351878	2.31744e+08	5.35486e+06	2218.84	219.47	691292	3.4957	83.34	29.6	6092	55.17	165	113	124.7	28.2	585.106	400.709	442.199	0
22	2008	16.9	1058	387295	1485.7	2335.5	2429980	81492620	2.25741e+08	4.56308e+06	2305.04	172.7	712889	3.40864	83.57	27.1	5374	56.46	165	113	119.4	36.1	457.064	313.019	330.748	0
22	2009	16.9	1088	411780	1857.3	2459.3	2445163	90507968	2.23476e+08	5.48946e+06	2164.84	119.82	734486	3.32908	83.8	25.8	4852	57.75	165	82	129	40.5	407.407	202.469	318.519	0
22	2010	17.5	1127	332180	1881.9	2785.9	2462121	98641051	2.26761e+08	4.87475e+06	1952.58	321.8	756083	3.25642	84.03	24.8	5823	59.04	500	330	142.3	43.5	1149.43	758.621	327.126	1
22	2011	15.6	1637	313682	1928	2342.6	2480874	128196365	2.49409e+08	5.21785e+06	2398.18	206.6	777684	3.19008	84.27	22.2	4731	60.34	1000	1000	334.8	51.4	1945.53	1945.53	651.362	1
22	2012	17.4	1442	263296	1643	2516	2496000	161549480	2.78534e+08	4.55171e+06	2096.72	201.66	792423	3.14983	84.87	24.8	4877.5	60.94	1000	1000	337.5	58	1724.14	1724.14	581.897	1
22	2013	16.4	1325	252606	1851	2615.4	2511000	229415436	3.29147e+08	5e+06	2038.4	136.75	807162	3.1109	85.48	26.7	5024	61.54	1000	1100	346.7	69.7	1434.72	1578.19	497.418	1
22	2014	16.8	1318	216464	2062	2934.6	2527000	257623668	3.16491e+08	5.44305e+06	1848.24	287.77	821901	3.07458	86.08	26.2	3877	62.14	1250	1140	439.4	81.4	1535.63	1400.49	539.803	1
22	2015	17.3	1388	187488	2117	3180.5	2543000	2.19647e+08	2.40577e+08	5.51835e+06	2116.6	253.37	836640	3.03954	86.69	30.1	3397	62.74	1500	1311	504.7	91.3	1642.94	1435.93	552.793	1
22	2016	16.1	1479	84506	2447.5	3236.1	2560000	2.36472e+08	2.36472e+08	6.29587e+06	2073.4	213.73	851382	3.00688	87.3	29.5	4255	63.34	1500	1580	538.4	100	1500	1580	538.4	1
22	2017	17.7	864	74803.5	2280.3	3610.2	2543000	2.53297e+08	2.34317e+08	5.7972e+06	1987.89	316.78	877343	2.89853	87.2898	32	4343	65.0727	1500	1580	555.2	108.1	1387.6	1461.61	513.599	1
22	2018	17.0643	1084	65101.1	2342.6	3601.2	2552500	5.36806e+08	4.38209e+08	5.87647e+06	1841.01	272.54	895511	2.85033	87.7087	32.6	4925	66.0191	1500	1013	612.1	122.5	1224.49	826.939	499.673	1
22	2019	17.1119	1703	55398.6	2519.2	3649.5	2562000	765767385	5.77067e+08	6.19324e+06	1878.65	200.59	913680	2.80404	88.1276	33.2	5211	66.9655	1500	991.5	688.1	132.7	1130.37	747.174	518.538	1
23	2001	17.5	440	324589	435.918	662.52	1650828	9916421	9.01493e+07	1.52879e+06	2232	387.05	328892	5.01936	79.39	6.4	3000	56.6455	120	60	72.9	11	1090.91	545.455	662.727	0
23	2002	17.0314	478.5	358120	489.243	712	1662826	11820763	9.02348e+07	1.79233e+06	2367.11	287.15	341384	4.87083	79.5811	13.4	3262.5	57.147	130	67	85.1	13.1	992.366	511.45	649.618	0
23	2003	17.3	517	343959	436.9	747.7	1675289	14466026	9.27309e+07	1.50071e+06	2348.73	367.7	353877	4.7341	79.7722	16	3525	57.6485	160	75	97	15.6	1025.64	480.769	621.795	0
23	2004	17.1	599	314765	594	799.2	1688182	17798298	9.67299e+07	1.87307e+06	2256.32	375.6	366370	4.60786	79.9633	13.3	3082	58.1501	165	80	107.1	18.4	896.739	434.783	582.065	0
23	2005	17.5	434	272959	635.4	855	1701594	22170339	1.08148e+08	1.98676e+06	2313.56	396.25	378862	4.49132	80.1544	25.5	2694	58.6516	165	80	102.7	20.5	804.878	390.244	500.976	0
23	2006	17	510	272950	839.5	974.4	1716527	28436794	1.22046e+08	2.52395e+06	2403.52	476.05	384099	4.46897	81.07	21.7	6478	59.43	165	80	102.9	23.3	708.155	343.348	441.631	0
23	2007	17	468	286595	865.3	1008.7	1723796	33603908	1.19163e+08	2.68315e+06	2470.13	384.4	399784	4.31182	80.94	19.3	6378	59.81	165	113	124.7	28.2	585.106	400.709	442.199	0
23	2008	17.6	317	262958	878.2	1008.5	1731200	39553715	1.09567e+08	2.69724e+06	2363.45	462.85	415469	4.16686	80.81	19	3668	60.19	165	113	119.4	36.1	457.064	313.019	330.748	0
23	2009	17.6	475	259630	668.5	1071.2	1738742	45339778	1.1195e+08	1.97611e+06	2431.03	357.85	431154	4.03276	80.69	18.5	4383	60.57	165	82	129	40.5	407.407	202.469	318.519	0
23	2010	17.6	415	214933	915.843	1096.2	1746423	58098564	1.3356e+08	2.37239e+06	2138.59	500.8	446839	3.90839	80.56	19	6316	60.95	500	330	142.3	43.5	1149.43	758.621	327.126	1
23	2011	16.2	286	207353	867	949.4	1754243	71223601	1.38567e+08	2.34652e+06	2529.95	409.85	462528	3.79273	80.44	17.8	5059	61.33	1000	1000	334.8	51.4	1945.53	1945.53	651.362	1
23	2012	17.8	382	194028	841	1120.6	1770000	93520399	1.61242e+08	2.32997e+06	2413.21	458.7	471827	3.75137	80.94	15	4084.5	61.95	1000	1000	337.5	58	1724.14	1724.14	581.897	1
23	2013	16.7	434	154574	937	1222.9	1785000	129701167	1.86085e+08	2.5311e+06	2332.73	375.8	481126	3.71005	81.45	17	3110	62.57	1000	1100	346.7	69.7	1434.72	1578.19	497.418	1
23	2014	17.6	370	150380	947	1359.7	1801000	146131365	1.79523e+08	2.49989e+06	1942.59	445.55	490425	3.67233	81.96	19.2	1579	63.2	1250	1140	439.4	81.4	1535.63	1400.49	539.803	1
23	2015	17.9	536	149840	1001	1489.5	1816000	1.23906e+08	1.35713e+08	2.6094e+06	2651.13	465.62	499724	3.63401	82.47	22.9	1663	63.82	1500	1311	504.7	91.3	1642.94	1435.93	552.793	1
23	2016	17.2	563	123401	1053.6	1552.3	1831000	1.33553e+08	1.33553e+08	2.71044e+06	2677.26	415.32	509025	3.59707	82.98	22	1929	64.45	1500	1580	538.4	100	1500	1580	538.4	1
23	2017	18.6	332	91494.4	1022.5	1689.6	1773000	1.43199e+08	1.32469e+08	2.59962e+06	2560.26	474.57	528774	3.35304	82.4475	23	2314	64.6702	1500	1580	555.2	108.1	1387.6	1461.61	513.599	1
23	2018	18.4571	889	87996.4	1184.9	1727.7	1783000	2.93975e+08	2.3998e+08	2.97244e+06	2508.14	479.48	541267	3.29413	82.6385	23.3	2683	65.1717	1500	1013	612.1	122.5	1224.49	826.939	499.673	1
23	2019	18.7143	784	72682.6	1298	1697.2	1793000	435540537	3.28214e+08	3.19107e+06	2895.8	490.34	553759	3.23787	82.8296	21.3	3423	65.6733	1500	991.5	688.1	132.7	1130.37	747.174	518.538	1
24	2001	18.3	591	1112842	880.639	1970.76	2762391	27402761	2.49116e+08	3.08979e+06	1758.3	269.44	631935	4.37132	82.6255	27.3	3417	50.5291	120	60	72.9	11	1090.91	545.455	662.727	0
24	2002	17.8371	681	1027467	1126.33	2095	2792310	34493276	2.63307e+08	4.12695e+06	1948.58	311.26	662041	4.21773	82.9934	27.2	5384.5	50.9891	130	67	85.1	13.1	992.366	511.45	649.618	0
24	2003	17.8	771	937006	1238.9	2185.1	2823089	43101847	2.76294e+08	4.25542e+06	2052.5	201.12	692147	4.07874	83.3613	29.6	7352	51.4491	160	75	97	15.6	1025.64	480.769	621.795	0
24	2004	17.7	1067	893168	1668	2397.5	2854632	51619656	2.80542e+08	5.25979e+06	1822.62	271.42	722253	3.9524	83.7292	33.1	6280	51.9091	165	80	107.1	18.4	896.739	434.783	582.065	0
24	2005	18.1	714	851528	1908.2	2627	2887201	64409435	3.14192e+08	5.96662e+06	1876.84	330.46	752359	3.83753	84.0971	33	4066	52.3691	165	80	102.7	20.5	804.878	390.244	500.976	0
24	2006	18.4	684	786492	2239.3	2876.9	2922432	75849673	3.25535e+08	6.73262e+06	1926.42	417.98	783737	3.72884	85	33.9	4779	53.17	165	80	102.9	23.3	708.155	343.348	441.631	0
24	2007	17.5	676	757714	2397.4	3065.1	2951898	96341151	3.41635e+08	7.43391e+06	1991.62	371.7	813283	3.62961	85.13	33.8	6266	53.48	165	113	124.7	28.2	585.106	400.709	442.199	0
24	2008	18.4	715	709300	2492.6	3285	2981776	128282872	3.55354e+08	7.6556e+06	1965.64	365.6	842829	3.53782	85.26	29.2	5995	53.79	165	113	119.4	36.1	457.064	313.019	330.748	0
24	2009	18.4	955	628124	2819.2	3301.3	3012072	140635170	3.47247e+08	8.33238e+06	1857.04	241.04	872375	3.45273	85.4	28.6	5127	54.1	165	82	129	40.5	407.407	202.469	318.519	0
24	2010	18.9	547	561402	3091.84	3843.6	3042792	163637596	3.76178e+08	8.0088e+06	1684.78	546.54	901921	3.37368	85.53	26.8	6786	54.41	500	330	142.3	43.5	1149.43	758.621	327.126	1
24	2011	17.1	919	359425	2892	3274.6	3073943	204915988	3.98669e+08	7.82651e+06	2148.5	359.3	931469	3.3001	85.67	28.9	6248	54.72	1000	1000	334.8	51.4	1945.53	1945.53	651.362	1
24	2012	19.1	855	333455	2515	3718	3100000	257619581	4.44172e+08	6.9673e+06	1887.16	385.64	962134	3.222	86.27	25.3	6511	55.33	1000	1000	337.5	58	1724.14	1724.14	581.897	1
24	2013	18	741	286798	3023	3815.6	3127000	360296745	5.16925e+08	8.16551e+06	1814.76	302.96	992799	3.14968	86.87	28.2	6774	55.94	1000	1100	346.7	69.7	1434.72	1578.19	497.418	1
24	2014	18	641	222670	3154	4360.4	3155000	399033984	4.90214e+08	8.32536e+06	1608.56	461.36	1023464	3.08267	87.47	26.4	4235	56.55	1250	1140	439.4	81.4	1535.63	1400.49	539.803	1
24	2015	18.6	725	174629	3312	4618.1	3182000	3.4639e+08	3.79398e+08	8.63303e+06	2033.03	468.13	1054129	3.01861	88.07	28.9	4416	57.16	1500	1311	504.7	91.3	1642.94	1435.93	552.793	1
24	2016	18	824	163282	3636.2	4748.2	3209000	3.73074e+08	3.73074e+08	9.3537e+06	2060.17	392.36	1084798	2.95815	88.68	29.4	4374	57.77	1500	1580	538.4	100	1500	1580	538.4	1
24	2017	19	540	116443	3431.7	5308.1	3313000	3.99758e+08	3.69804e+08	8.72439e+06	1987.33	490.77	1.11363e+06	2.97496	88.512	31.4	4376	57.8891	1500	1580	555.2	108.1	1387.6	1461.61	513.599	1
24	2018	18.8429	888	72735.2	3631.2	5376.2	3339000	8.0644e+08	6.58319e+08	9.10887e+06	1874.31	554.25	1.14374e+06	2.91938	88.8799	32.9	4574	58.3491	1500	1013	612.1	122.5	1224.49	826.939	499.673	1
24	2019	18.9893	862	32725.4	3970.6	5436.7	3365000	1123509643	8.46654e+08	9.76123e+06	1963.83	390.61	1173842	2.86665	89.2478	34	5682	58.8091	1500	991.5	688.1	132.7	1130.37	747.174	518.538	1
25	2001	14.8	260	205729	642.682	817.536	1290491	17519949	1.59272e+08	2.25317e+06	2905.52	135.72	327786	3.93699	81.6845	25.4	2046	65.4164	120	60	72.9	11	1090.91	545.455	662.727	0
25	2002	14.2124	314	245146	713.443	881	1301854	21887992	1.67084e+08	2.61289e+06	3142.26	109.81	336826	3.86507	81.9875	26.6	2306	66.2118	130	67	85.1	13.1	992.366	511.45	649.618	0
25	2003	14.9	368	359073	759.3	938.1	1313538	25604345	1.6413e+08	2.60743e+06	3144.96	154.66	345865	3.79784	82.2905	28.7	2566	67.0073	160	75	97	15.6	1025.64	480.769	621.795	0
25	2004	13.8	447	367902	846	1024.5	1325532	32477092	1.76506e+08	2.6675e+06	3087.72	114.24	354904	3.7349	82.5935	28.3	1622	67.8027	165	80	107.1	18.4	896.739	434.783	582.065	0
25	2005	14.9	254	357823	899	1083	1337831	38233481	1.86505e+08	2.81089e+06	3287.46	168.7	363943	3.67593	82.8965	27.9	1904	68.5982	165	80	102.7	20.5	804.878	390.244	500.976	0
25	2006	14	283	326789	1060.9	1164.7	1351257	49511928	2.12498e+08	3.18953e+06	3218.12	170.94	364564	3.7065	83.92	26.3	2360	68.97	165	80	102.9	23.3	708.155	343.348	441.631	0
25	2007	13.1	380	421252	1145.6	1213.5	1362257	58954493	2.09058e+08	3.55238e+06	3247.8	119.22	378038	3.60349	83.906	24.7	3750	69.95	165	113	124.7	28.2	585.106	400.709	442.199	0
25	2008	15.4	191	374970	1089.2	1246.4	1374022	68681910	1.90255e+08	3.3454e+06	3475.94	138.04	390512	3.51851	83.892	22.7	2859	70.93	165	113	119.4	36.1	457.064	313.019	330.748	0
25	2009	15.4	322	215495	1175.4	1312.1	1386557	74526119	1.84015e+08	3.47388e+06	3217.78	149.19	402986	3.44071	83.878	27.3	2859	71.91	165	82	129	40.5	407.407	202.469	318.519	0
25	2010	14.5	262	170141	1279.53	1368.9	1399868	90032707	2.06972e+08	3.3142e+06	2684.34	166.36	415460	3.36944	83.864	27.3	3654	72.89	500	330	142.3	43.5	1149.43	758.621	327.126	1
25	2011	14.1	199	112999	1173	1152.9	1413959	125840191	2.44825e+08	3.17435e+06	3392.7	184.6	426937	3.31187	83.85	25.9	3185	73.9	1000	1000	334.8	51.4	1945.53	1945.53	651.362	1
25	2012	14.8	289	95574	1124	1211.9	1428000	165068114	2.846e+08	3.11362e+06	3215.98	108.02	432722	3.30004	84.47	27.7	3147	74.5	1000	1000	337.5	58	1724.14	1724.14	581.897	1
25	2013	14.1	264	81453	1120	1303.3	1442000	212446475	3.04801e+08	3.02519e+06	3015.74	178.82	438507	3.28843	85.09	28.6	3109	75.1	1000	1100	346.7	69.7	1434.72	1578.19	497.418	1
25	2014	15.2	264	59504	1172	1335.3	1456000	262773068	3.22817e+08	3.09354e+06	2736.78	213.66	444292	3.27712	85.71	28.7	1744	75.7	1250	1140	439.4	81.4	1535.63	1400.49	539.803	1
25	2015	15.1	285	46350	1201	1432.4	1470000	2.1306e+08	2.33363e+08	3.13044e+06	3587.19	42.59	450077	3.26611	86.33	28.6	1714	76.3	1500	1311	504.7	91.3	1642.94	1435.93	552.793	1
25	2016	14	374	82024	1246.8	1433.2	1485000	2.29625e+08	2.29625e+08	3.20726e+06	3610.11	52.81	455866	3.25754	86.95	28.3	1885	76.93	1500	1580	538.4	100	1500	1580	538.4	1
25	2017	15.8	168	59369.2	1169.2	1572.6	1444000	2.4619e+08	2.27743e+08	2.97244e+06	3532.75	34.39	472413	3.05665	86.5325	27.7	2042	78.1436	1500	1580	555.2	108.1	1387.6	1461.61	513.599	1
25	2018	15.2679	526	59245.7	1331	1560.7	1455500	5.21651e+08	4.25837e+08	3.3388e+06	3462.56	81.94	481453	3.02314	86.8355	26.4	2678	78.9391	1500	1013	612.1	122.5	1224.49	826.939	499.673	1
25	2019	15.394	484	57081	1463.8	1663	1467000	691681525	5.21237e+08	3.59859e+06	3848.36	85.44	490492	2.99088	87.1385	25.8	3233	79.7345	1500	991.5	688.1	132.7	1130.37	747.174	518.538	1
26	2001	27.3	85	67906.3	0	2643.19	1232860	14761872	1.34199e+08	841.36	177.92	1643.65	209195	5.89334	79.0636	15.4	1905	42.9	120	60	72.9	11	1090.91	545.455	662.727	0
26	2002	27.0657	75.5	90370	0	2848	1266008	17325026	1.32252e+08	993.708	179.6	1696.3	228110	5.54999	79.6032	15.7	1826	43.6568	130	67	85.1	13.1	992.366	511.45	649.618	0
26	2003	27.4	66	119581	0	3092.3	1299551	22454787	1.43941e+08	1066.2	182.42	1623.95	247025	5.26081	80.1427	22.5	1747	44.4136	160	75	97	15.6	1025.64	480.769	621.795	0
26	2004	26.9	203	138636	0	3281.3	1333450	31670312	1.72121e+08	1066.3	132.02	1638.35	265940	5.01411	80.6823	21.8	1654	45.1705	165	80	107.1	18.4	896.739	434.783	582.065	0
26	2005	27.2	95	110102	0	3623	1367897	35810743	1.74687e+08	1067.91	225.02	1639.75	284854	4.8021	81.2218	23	1981	45.9273	165	80	102.7	20.5	804.878	390.244	500.976	0
26	2006	27	277	147313	0	4052.2	1403674	41868667	1.79694e+08	1202.44	279.28	1732.3	304513	4.60957	82.44	24.1	2682	47.11	165	80	102.9	23.3	708.155	343.348	441.631	0
26	2007	27.3	99	223267	0	4389	1436586	49442223	1.75327e+08	1489.71	203.68	1748.35	323100	4.44626	82.68	24.8	3072	47.68	165	113	124.7	28.2	585.106	400.709	442.199	0
26	2008	27	51	153530	0	4540.8	1470461	65572296	1.81641e+08	1350.23	359.38	1586.55	341687	4.30353	82.92	22.6	2804	48.25	165	113	119.4	36.1	457.064	313.019	330.748	0
26	2009	27	186	193003	1.2	4965.6	1505330	66620980	1.64496e+08	5021.82	193.04	1692	360274	4.17829	83.16	24.9	2632	48.82	165	82	129	40.5	407.407	202.469	318.519	0
26	2010	27.4	99	216172	1	5472.4	1541226	85040735	1.95496e+08	4022.03	153.68	1719.15	378861	4.06805	83.4	20.4	2903	49.39	500	330	142.3	43.5	1149.43	758.621	327.126	1
26	2011	27.1	58	197868	2	5379.3	1578183	133331452	2.594e+08	6853.28	224.52	1702.05	397452	3.97075	83.66	21.8	2314	49.96	1000	1000	334.8	51.4	1945.53	1945.53	651.362	1
26	2012	27.6	84	192670	2	5727.5	1610000	181141546	3.12313e+08	7073.77	214.56	1730.7	416693	3.86376	84.49	21.6	2153	50.9	1000	1000	337.5	58	1724.14	1724.14	581.897	1
26	2013	26.5	272	206752	2	5843.2	1642000	249228573	3.57573e+08	6948.08	184	1482.2	435934	3.76663	85.32	26.4	1992	51.84	1000	1100	346.7	69.7	1434.72	1578.19	497.418	1
26	2014	27.2	190	167253	4	6441.6	1676000	297359134	3.65306e+08	12104.4	228.591	1635.6	455175	3.6821	86.15	24.6	1116	52.78	1250	1140	439.4	81.4	1535.63	1400.49	539.803	1
26	2015	27.8	152	155773	3	7042.2	1710000	2.35683e+08	2.58141e+08	9437.02	77.9	1853.5	474416	3.60443	86.98	25.3	1452	53.72	1500	1311	504.7	91.3	1642.94	1435.93	552.793	1
26	2016	27	149	141656	5	7392	1745000	2.54806e+08	2.54806e+08	14495	61.9	1772.27	493660	3.53482	87.85	28.5	1985	54.7	1500	1580	538.4	100	1500	1580	538.4	1
26	2017	27.6	83	138025	7.6	8091	1821000	2.73929e+08	2.53404e+08	21055.1	76.5	1895.81	511830	3.55782	87.6964	30	1715	55.0091	1500	1580	555.2	108.1	1387.6	1461.61	513.599	1
26	2018	27.4857	118	112977	7.8	8262.5	1861500	4.77255e+08	3.89596e+08	21261.5	49.29	1826.86	530745	3.50733	88.2359	28.5	1849	55.7659	1500	1013	612.1	122.5	1224.49	826.939	499.673	1
26	2019	27.5429	418	96671.5	8.6	8712.9	1902000	809141281	6.09752e+08	22853.2	58.72	1752.12	549660	3.46032	88.7755	28.7	1815	56.5227	1500	991.5	688.1	132.7	1130.37	747.174	518.538	1
27	2001	12.3	225	286016	826.529	880.582	1690834	11119332	1.01085e+08	2.89773e+06	3445.68	23.38	383482	4.40917	80.8945	23.7	2423	54.2927	120	60	72.9	11	1090.91	545.455	662.727	0
27	2002	11.5438	281	295531	902.143	936	1692114	14092736	1.07578e+08	3.30389e+06	3641.7	9.7	394533	4.2889	81.1275	25.8	2734	54.8445	130	67	85.1	13.1	992.366	511.45	649.618	0
27	2003	13	337	272853	861.9	959.5	1693911	16519498	1.05894e+08	2.95938e+06	3691.74	19.52	405584	4.17647	81.3604	24.7	3045	55.3964	160	75	97	15.6	1025.64	480.769	621.795	0
27	2004	10.7	411	275716	1101	1028.3	1696161	22092949	120070375	3.47098e+06	3649.18	13.62	416636	4.07109	81.5933	29.2	2247	55.9482	165	80	107.1	18.4	896.739	434.783	582.065	0
27	2005	12.1	243	244251	1091.8	1099	1698961	26133514	1.27481e+08	3.41322e+06	3836.14	39.22	427687	3.97244	81.8262	30.5	2273	56.5	165	80	102.7	20.5	804.878	390.244	500.976	0
27	2006	11.4	283	265215	1324.5	1207.7	1703267	32467174	1.39344e+08	3.98166e+06	3756.4	53.14	428289	3.97691	82.58	28.2	3656	57.58	165	80	102.9	23.3	708.155	343.348	441.631	0
27	2007	11.2	358	232223	1393.3	1282.1	1713983	41730191	1.47979e+08	4.31979e+06	3856.24	24.74	443938	3.86086	82.584	27.2	4164	57.9	165	113	124.7	28.2	585.106	400.709	442.199	0
27	2008	13	221	208142	1375.7	1316.2	1724839	48336956	1.33897e+08	4.2247e+06	3905.88	46.36	459587	3.75302	82.588	25.8	2729	58.22	165	113	119.4	36.1	457.064	313.019	330.748	0
27	2009	13	396	221926	1284	1326.7	1735838	57510128	1.42e+08	3.79479e+06	3685.52	31.7	475236	3.65258	82.592	23.2	2560	58.54	165	82	129	40.5	407.407	202.469	318.519	0
27	2010	12.3	301	150876	1507.06	1346.9	1746980	67374568	1.54884e+08	3.9034e+06	3151.6	50	490885	3.55884	82.596	24.8	4042	58.86	500	330	142.3	43.5	1149.43	758.621	327.126	1
27	2011	12.1	313	193252	1466	1213.7	1758268	90153900	1.75397e+08	3.96732e+06	3936.1	49.62	506536	3.47116	82.6	25.5	3471	59.18	1000	1000	334.8	51.4	1945.53	1945.53	651.362	1
27	2012	13.6	230	86332	1388	1215.6	1768000	111454684	1.92163e+08	3.84481e+06	3714.28	15.76	512989	3.44647	83.06	28.7	3338	59.96	1000	1000	337.5	58	1724.14	1724.14	581.897	1
27	2013	15.5	310	81036	1623	1372.1	1777000	158284083	2.27093e+08	4.38365e+06	3629.6	60.2	519442	3.42098	83.52	29.4	3205	60.74	1000	1100	346.7	69.7	1434.72	1578.19	497.418	1
27	2014	16	172	69028	1528	1404.1	1786000	181263018	2.22682e+08	4.03313e+06	3204.84	76.18	525895	3.39612	83.98	30.5	1446	61.52	1250	1140	439.4	81.4	1535.63	1400.49	539.803	1
27	2015	13.1	216	58236.3	1560	1504.3	1795000	1.5204e+08	1.66527e+08	4.06611e+06	3712.85	89.95	532348	3.37185	84.44	28.3	1580	62.3	1500	1311	504.7	91.3	1642.94	1435.93	552.793	1
27	2016	11.5	344	55846	1617.3	1604.5	1803000	1.63945e+08	1.63945e+08	4.16019e+06	3843.04	43.94	538803	3.34631	84.92	29.1	1693	63.12	1500	1580	538.4	100	1500	1580	538.4	1
27	2017	13.3	208	42911.9	1534.6	1610.8	1751000	1.75849e+08	1.62673e+08	3.90125e+06	3788.41	38.19	560303	3.12509	84.6211	30.4	1564	63.1218	1500	1580	555.2	108.1	1387.6	1461.61	513.599	1
27	2018	13.5857	519	35218.8	1726.2	1644.1	1761000	3.45912e+08	2.82377e+08	4.33001e+06	3689.63	90.23	571355	3.08215	84.854	33.6	2015	63.6736	1500	1013	612.1	122.5	1224.49	826.939	499.673	1
27	2019	13.6214	428	26548.5	1846.8	1686.1	1771000	458539931	3.45546e+08	4.54e+06	4024.09	58.18	582406	3.04083	85.0869	35.2	2870	64.2255	1500	991.5	688.1	132.7	1130.37	747.174	518.538	1
28	2001	21.1	60	356486	93.4107	657.797	901185	9055282	8.23207e+07	328472	1515.82	834.1	222953	4.04204	86	20.2	2554	78.1918	120	60	72.9	11	1090.91	545.455	662.727	0
28	2002	20.1638	54.5	367494	153.914	745	918663	11655799	8.89756e+07	564691	1658.18	873.15	231109	3.97502	86.2738	23.4	2962.5	78.6605	130	67	85.1	13.1	992.366	511.45	649.618	0
28	2003	20.6	49	357846	148.7	776.4	936299	13980685	8.96198e+07	511512	1648.79	869.85	239265	3.91323	86.5476	26.1	3371	79.1291	160	75	97	15.6	1025.64	480.769	621.795	0
28	2004	19.8	63	340610	252	830.7	954123	16650809	9.04935e+07	795232	1569.02	796.9	247421	3.85627	86.8215	25.7	3111	79.5977	165	80	107.1	18.4	896.739	434.783	582.065	0
28	2005	20.7	28	336535	342.4	919	972075	22985440	1.12124e+08	1.07115e+06	1696.23	863.2	255578	3.80344	87.0953	37.5	3685	80.0664	165	80	102.7	20.5	804.878	390.244	500.976	0
28	2006	19.9	44	274836	467	986	990818	30441000	1.30648e+08	1.4044e+06	1660.07	807	259095	3.82415	88.12	37.2	5562	80.62	165	80	102.9	23.3	708.155	343.348	441.631	0
28	2007	19.7	43	301520	577.8	1062.4	1006492	38179974	1.3539e+08	1.792e+06	1698.81	808.35	269292	3.73755	88.064	34	5088	81.05	165	113	124.7	28.2	585.106	400.709	442.199	0
28	2008	20.9	53	323446	542	1113	1022680	47680262	1.32078e+08	1.66514e+06	1901.3	856.65	279489	3.65911	88.008	31.9	4556	81.48	165	113	119.4	36.1	457.064	313.019	330.748	0
28	2009	20.9	45	293954	441.6	1193.8	1039392	54009623	1.33357e+08	1.30576e+06	1622.43	862.1	289686	3.588	87.952	30.5	3575	81.91	165	82	129	40.5	407.407	202.469	318.519	0
28	2010	20.7	36	254921	637.943	1245.3	1056638	78765468	1.8107e+08	1.65281e+06	1342.29	820.55	299883	3.5235	87.896	27.6	4800	82.34	500	330	142.3	43.5	1149.43	758.621	327.126	1
28	2011	20.3	22	189608	637	1153.6	1074428	101615638	1.97696e+08	1.72419e+06	1796.26	952.2	310084	3.46496	87.84	29.6	3242	82.79	1000	1000	334.8	51.4	1945.53	1945.53	651.362	1
28	2012	20.5	77	174286	584	1182.7	1025000	147949904	2.55086e+08	1.61812e+06	1756.9	742.45	316198	3.24164	88.44	25.2	3467.5	83.29	1000	1000	337.5	58	1724.14	1724.14	581.897	1
28	2013	19.9	64	125587	655	1278	1046000	194348186	2.78835e+08	1.76945e+06	1507.09	926.05	322312	3.2453	89.04	30.1	3693	83.79	1000	1100	346.7	69.7	1434.72	1578.19	497.418	1
28	2014	21.2	43	96508	670	1297.5	1067000	235045498	2.88754e+08	1.76871e+06	1383.16	961.8	328426	3.24883	89.64	28.7	1606	84.29	1250	1140	439.4	81.4	1535.63	1400.49	539.803	1
28	2015	21.3	38	50603	710	1377.9	1089000	1.88747e+08	2.06733e+08	1.85078e+06	2077.84	331.68	334540	3.25522	90.24	29.9	2337	84.79	1500	1311	504.7	91.3	1642.94	1435.93	552.793	1
28	2016	19.4	24	47312	759.4	1481.3	1110000	2.04367e+08	2.04367e+08	1.95358e+06	2011.56	330.43	340657	3.25841	90.88	28	1750	85.31	1500	1580	538.4	100	1500	1580	538.4	1
28	2017	21.5	24	44030.3	765.3	1537.6	1165000	2.19987e+08	2.03503e+08	1.94572e+06	1995.17	327.29	353452	3.29606	90.3811	29.4	1863	85.69	1500	1580	555.2	108.1	1387.6	1461.61	513.599	1
28	2018	20.8571	70	40742.4	839	1600.3	1189000	477254775	3.89596e+08	2.10474e+06	1971.23	375.42	361608	3.28809	90.6549	28.1	1826	86.1586	1500	1013	612.1	122.5	1224.49	826.939	499.673	1
28	2019	20.9143	100	37456.1	959.3	1689.7	1213000	718434752	5.41398e+08	2.35844e+06	2262.7	452.12	369764	3.28047	90.9287	28.3	1984	86.6273	1500	991.5	688.1	132.7	1130.37	747.174	518.538	1

## Sheet: Sheet3
N	Year	T	Pr	T1	T2	oil	gas	elec	KP	GP	EP	p	I	C	H	S	E	em	B	U	D	I
1	2001	14.2	210	3250.12	105.24	951656	1473.12	2031.89	1090.91	545.455	662.727	3465744	2.62601e+08	5.16587e+06	764837	4.53135	79.7	32.8	5971	64.059	0	2.62601e+08
1	2002	13.3438	202.5	3612.75	56.06	834881	1722.6	2139	992.366	511.45	649.618	3491125	2.85057e+08	6.30946e+06	795947	4.38613	79.9859	33.6	6012	64.5781	0	2.85057e+08
1	2003	13.8	195	3499.5	116.54	725314	1854.1	911.7	1025.64	480.769	621.795	3517368	2.84922e+08	6.36623e+06	827057	4.25287	80.2718	39.3	6054	65.0972	0	2.84922e+08
1	2004	12.8	309	3399.84	107.46	667965	2328	2323.9	896.739	434.783	582.065	3544454	3.14426e+08	7.33942e+06	858167	4.13026	80.5577	39.8	6137	65.6163	0	3.14426e+08
1	2005	13.9	314	3481.21	123.52	737590	2280.4	2540	804.878	390.244	500.976	3572416	3.33837e+08	7.12965e+06	889277	4.01721	80.8436	43.3	6871	66.1354	0	3.33837e+08
1	2006	13.2	129	3586.76	172.64	644056	2865.6	2717.5	708.155	343.348	441.631	3603456	3.57959e+08	8.61463e+06	911930	3.95146	81.55	43.7	9271	66.67	0	3.57959e+08
1	2007	12.6	203	3705.09	94.6	524804	3291.1	1208.8	585.106	400.709	442.199	3626483	3.75729e+08	1.02033e+07	946761	3.83041	81.65	38.6	11489	67.18	0	3.75729e+08
1	2008	14.2	197	3567.85	140	464600	3080.4	2859.2	457.064	313.019	330.748	3650106	3.50145e+08	9.45973e+06	981592	3.71856	81.75	36.1	9934	67.69	0	3.50145e+08
1	2009	14.2	233	3451.04	48.94	327648	3344.1	3116.1	407.407	202.469	318.519	3674333	3.41761e+08	9.88268e+06	1016423	3.61496	81.85	35.5	9030	68.21	0	3.41761e+08
1	2010	14.2	180	3017.31	165.02	265993	3718.46	3195.6	1149.43	758.621	327.126	3699169	3.64204e+08	9.63087e+06	1051254	3.51882	81.95	31.8	11283	68.73	1	3.64204e+08
1	2011	12.3	272	3849.36	137.18	228768	3559	2743.6	1945.53	1945.53	651.362	3724620	4.07953e+08	9.63091e+06	1086083	3.42941	82.08	31	10161	69.24	1	4.07953e+08
1	2012	14.5	245	3469.17	115.64	208719	2612	2821	1724.14	1724.14	581.897	3752000	4.6031e+08	7.23553e+06	1113472	3.36964	82.55	28	10164.5	69.76	1	4.6031e+08
1	2013	12.7	226	3579.39	66.52	223523	3343	2984.6	1434.72	1578.19	497.418	3780000	4.98906e+08	9.02944e+06	1140862	3.31328	82.97	31.5	10168	70.28	1	4.98906e+08
1	2014	14	300	2876.7	170.16	168692	3363	3245.6	1535.63	1400.49	539.803	3807000	4.85887e+08	8.87664e+06	1168252	3.25871	83.44	33.6	5054	70.8	1	4.85887e+08
1	2015	14	287	4537.98	19.6	126412	3677	3441.5	1642.94	1435.93	552.793	3834000	3.76419e+08	9.58399e+06	1195642	3.20665	83.91	32	6289	71.32	1	3.76419e+08
1	2016	12.6	263	4685.58	4.96	125847	4125.9	3518.2	1500	1580	538.4	3859000	3.69783e+08	1.06129e+07	1223028	3.15528	84.45	30.2	4660	71.85	1	3.69783e+08
1	2017	14.8	315	4527.58	12.43	86926.2	3704.4	3778.1	1387.6	1461.61	513.599	3950000	3.66232e+08	9.41724e+06	1.2626e+06	3.12848	84.8733	31.4	4393	72.368	1	3.66232e+08
1	2018	14.2714	364	4329.33	32.6	68476.5	3967	3777.9	1224.49	826.939	499.673	3984000	7.094e+08	9.95085e+06	1.29371e+06	3.07953	85.3419	29.5	4822	72.89	1	7.094e+08
1	2019	14.45	341	4572.39	10.63	43835.7	4333	3899	1130.37	747.174	518.538	4018000	9.01247e+08	1.06518e+07	1.32482e+06	3.03288	85.8105	30.6	6320	73.412	1	9.01247e+08
2	2001	12.7	228	3423.13	54.42	1.49564e+06	324.529	1430.09	1090.91	545.455	662.727	2685452	1.43688e+08	1.14163e+06	528140	5.08474	75.1718	30.04	5523	57.3518	0	1.43688e+08
2	2002	11.1929	264.5	3667.81	11.3	1440341	547.029	1478	992.366	511.45	649.618	2721197	1.51373e+08	2.00703e+06	556139	4.89302	75.5964	33.6	6187	57.8886	0	1.51373e+08
2	2003	12	301	3747.04	11.91	1438090	728.2	1547.6	1025.64	480.769	621.795	2757685	1.5551e+08	2.50357e+06	584139	4.72094	76.0209	33.1	6851	58.4255	0	1.5551e+08
2	2004	10.9	288	3805.1	0.55	1435947	974	1632.2	896.739	434.783	582.065	2794868	1.59428e+08	3.07356e+06	612138	4.56575	76.4455	33	6754	58.9623	0	1.59428e+08
2	2005	11.8	239	3805.14	19.65	1328262	1152.2	1791	804.878	390.244	500.976	2832896	1.82489e+08	3.60467e+06	640138	4.42545	76.87	33.7	6420	59.4991	0	1.82489e+08
2	2006	11.5	372	3823.09	18.17	1256953	1559.6	1933.2	708.155	343.348	441.631	2873459	2.01808e+08	4.69062e+06	655961	4.38053	77.78	31.5	8085	60.03	0	2.01808e+08
2	2007	11.1	252	3869.6	11.03	1277589	1798.4	2044.5	585.106	400.709	442.199	2913017	1.96098e+08	5.57809e+06	689318	4.22594	77.99	34.3	8510	60.57	0	1.96098e+08
2	2008	12.5	266	3849.12	37.22	1171559	1824	2218.7	457.064	313.019	330.748	2953486	1.88669e+08	5.60355e+06	722675	4.08688	78.2	33.5	6968	61.11	0	1.88669e+08
2	2009	12.5	300	3746.55	2.13	926055	2022.8	2187.4	407.407	202.469	318.519	2994888	2.07201e+08	5.97956e+06	756032	3.96132	78.41	34.3	7704	61.65	0	2.07201e+08
2	2010	12.3	342	3274.68	30.6	714195	2327.03	2257.2	1149.43	758.621	327.126	3037244	2.13216e+08	6.02814e+06	789389	3.84759	78.62	30.4	7798	62.19	1	2.13216e+08
2	2011	10.5	334	4073.43	31.28	738223	2061	1816.4	1945.53	1945.53	651.362	3080576	2.5085e+08	5.57847e+06	822749	3.74425	78.85	28.9	6926	62.73	1	2.5085e+08
2	2012	12.7	317	3692.09	21.65	717984	1945	1952.7	1724.14	1724.14	581.897	3120000	2.69027e+08	5.38899e+06	845390	3.6906	79.48	31.7	7920	63.26	1	2.69027e+08
2	2013	11.1	241	3759.64	5.1	663174	2171	2095.8	1434.72	1578.19	497.418	3160000	3.19133e+08	5.86494e+06	868031	3.64042	80.11	32	8914	63.79	1	3.19133e+08
2	2014	12.5	347	3015.24	39.55	603071	2189	2338.7	1535.63	1400.49	539.803	3201000	3.12633e+08	5.77888e+06	890672	3.59392	80.74	29.4	6450	64.32	1	3.12633e+08
2	2015	12.5	277	4006.23	85.6	590980	2417	2570.3	1642.94	1435.93	552.793	3242000	2.3415e+08	6.30088e+06	913313	3.54971	81.37	29	5186	64.85	1	2.3415e+08
2	2016	11.6	286	4206.76	39.44	585665	2746.9	2616.6	1500	1580	538.4	3284000	2.30515e+08	7.06678e+06	935956	3.50871	82.04	29.5	5520	65.42	1	2.30515e+08
2	2017	13.4	244	4030.21	71.4	507525	2474	2753.4	1387.6	1461.61	513.599	3314000	2.28724e+08	6.29024e+06	976132	3.39503	81.9645	28.4	4618	65.9409	1	2.28724e+08
2	2018	13.1714	515	3801.96	70.79	482528	2799.5	2780.9	1224.49	826.939	499.673	3356000	4.21287e+08	7.02309e+06	1004131	3.34219	82.3891	27.6	4737	66.4777	1	4.21287e+08
2	2019	13.4536	422	4140.84	42.68	445781	3123.7	2901.3	1130.37	747.174	518.538	3398000	5.05222e+08	7.67975e+06	1032131	3.29222	82.8136	30.3	6449	67.0145	1	5.05222e+08
3	2001	11	234	3636.1	5	247929	434.965	508.7	1090.91	545.455	662.727	1198256	6.71915e+07	1.52521e+06	238032	5.03402	78.1045	26.9	2990	53.6609	0	6.71915e+07
3	2002	9.45714	237	3829.34	0.94	253434	487.354	549	992.366	511.45	649.618	1203386	7.32316e+07	1.78509e+06	247584	4.86052	78.4116	20.3	3209.5	54.6509	0	7.32316e+07
3	2003	10	240	4017.72	11.52	231737	507.8	591.6	1025.64	480.769	621.795	1208875	7.70968e+07	1.74375e+06	257136	4.70131	78.7187	27.9	3429	55.6409	0	7.70968e+07
3	2004	9.4	344	3786.43	4.44	201512	592	603.4	896.739	434.783	582.065	1214683	7.96565e+07	1.86646e+06	266688	4.5547	79.0258	29.2	2742	56.6309	0	7.96565e+07
3	2005	10.3	307	3795.61	8.4	200497	626.4	655	804.878	390.244	500.976	1220877	8.63074e+07	1.95842e+06	276240	4.41962	79.3329	34.1	3101	57.6209	0	8.63074e+07
3	2006	10.1	237	3699.38	18.5	199562	714.7	721.6	708.155	343.348	441.631	1228155	9.52812e+07	2.14864e+06	281901	4.35669	80.01	33.1	3936	58.26	0	9.52812e+07
3	2007	8.8	269	3931.62	4.5	208529	825.1	773.3	585.106	400.709	442.199	1230825	9.97706e+07	2.55831e+06	293165	4.1984	80.15	33.9	5753	59.4	0	9.97706e+07
3	2008	10.7	189	4027.2	6.1	193091	811	790.8	457.064	313.019	330.748	1234195	9.70412e+07	2.4907e+06	304429	4.05413	80.3	32.4	4442	60.55	0	9.70412e+07
3	2009	10.7	296	3825.37	4.8	193381	851.8	811.5	407.407	202.469	318.519	1238262	97902000	2.51753e+06	315693	3.92236	80.44	34.2	4472	61.69	0	97902000
3	2010	10.8	237	3167.06	6.86	167880	856	846.7	1149.43	758.621	327.126	1243026	1.07401e+08	2.21728e+06	326957	3.8018	80.59	30.1	5586	62.84	1	1.07401e+08
3	2011	9.3	259	4092.34	11.94	150774	880	687.2	1945.53	1945.53	651.362	1248488	1.15141e+08	2.38153e+06	338224	3.69131	80.74	29.8	4905	63.99	1	1.15141e+08
3	2012	11.6	282	3612.95	0.88	130936	784	730.1	1724.14	1724.14	581.897	1258000	1.341e+08	2.17188e+06	346063	3.63518	81.2	29.1	4644.5	64.82	1	1.341e+08
3	2013	9.3	268	3774.65	0.86	107936	934	774	1434.72	1578.19	497.418	1267000	1.63816e+08	2.52281e+06	353902	3.58009	81.67	30.3	4384	65.65	1	1.63816e+08
3	2014	10.2	279	3215.77	13.84	86714	939	845.4	1535.63	1400.49	539.803	1276000	1.59901e+08	2.47856e+06	361741	3.52739	82.14	31.5	2452	66.49	1	1.59901e+08
3	2015	10.9	297	3993.23	61.92	72310	968	909.6	1642.94	1435.93	552.793	1285000	1.17653e+08	2.52314e+06	369580	3.47692	82.61	30.9	2281	67.32	1	1.17653e+08
3	2016	9.4	230	4110.74	40.15	63744	1052.1	952.2	1500	1580	538.4	1294000	1.15888e+08	2.70636e+06	377423	3.42851	83.08	28.5	2397	68.16	1	1.15888e+08
3	2017	11.8	232	3905.6	58.39	65719.3	1018.6	990	1387.6	1461.61	513.599	1280000	1.15041e+08	2.58953e+06	390865	3.27479	83.018	34.1	2494	69.5009	1	1.15041e+08
3	2018	11.0286	303	3736.36	84.46	36137.1	1114.1	1017.4	1224.49	826.939	499.673	1288500	1.93154e+08	2.79463e+06	400417	3.21789	83.3251	35	2936	70.4909	1	1.93154e+08
3	2019	11.1964	244	4005.04	41.97	20952.3	1218.8	1047.7	1130.37	747.174	518.538	1297000	2.86921e+08	2.99618e+06	409969	3.16365	83.6322	33.7	3377	71.4809	1	2.86921e+08
4	2001	16.6	94	2287.21	335.2	578447	2614.38	3259.67	1090.91	545.455	662.727	4244198	3.99982e+08	9.16501e+06	1.05099e+06	4.03827	85.8818	24.8	16675	80.8473	0	3.99982e+08
4	2002	16.025	104	2376.11	335.7	614991	2858.41	3283	992.366	511.45	649.618	4305224	4.23483e+08	1.04675e+07	1.08927e+06	3.95241	86.1229	20.5	18290	81.3173	0	4.23483e+08
4	2003	15.8	114	2449.56	337.8	504830	3027.5	3538.2	1025.64	480.769	621.795	4366966	4.74188e+08	1.0394e+07	1.12754e+06	3.87301	86.364	26.4	19905	81.7873	0	4.74188e+08
4	2004	16.5	146	2412.82	288.25	458217	3296	3683.6	896.739	434.783	582.065	4429564	5.46926e+08	1.03902e+07	1.16581e+06	3.79956	86.6051	26.1	19897	82.2573	0	5.46926e+08
4	2005	17.2	171	2421.79	348.4	485589	3492.1	4215	804.878	390.244	500.976	4492633	5.83371e+08	1.09166e+07	1.20408e+06	3.73117	86.8462	32.4	23329	82.7273	0	5.83371e+08
4	2006	16.5	220	2434.05	279.4	542943	3996.6	4388.9	708.155	343.348	441.631	4559256	6.1559e+08	1.2014e+07	1224763	3.72256	87.53	32.4	20523	83.31	0	6.1559e+08
4	2007	16.3	114	2548.75	315.25	526338	4459.4	4680.8	585.106	400.709	442.199	4620282	6.83567e+08	1.38256e+07	1270775	3.6358	87.57	33.1	26014	83.73	0	6.83567e+08
4	2008	17.4	85	2457.44	314.25	586062	4170.9	4974.2	457.064	313.019	330.748	4682777	6.50295e+08	1.28087e+07	1316787	3.55621	87.62	31.4	24446	84.15	0	6.50295e+08
4	2009	17.4	179	2452.35	334.5	553402	4399.5	5151.8	407.407	202.469	318.519	4746764	6.00206e+08	1.30022e+07	1362799	3.4831	87.67	29.8	20894	84.57	0	6.00206e+08
4	2010	17.1	98	2094.31	329.15	260829	4810.73	5306.6	1149.43	758.621	327.126	4812268	6.98247e+08	1.24599e+07	1408811	3.41584	87.72	26	24828	84.99	1	6.98247e+08
4	2011	16.8	150	2494.45	426.75	156272	4290	4899.3	1945.53	1945.53	651.362	4879312	8.1477e+08	1.16091e+07	1454826	3.35388	87.77	26.4	21037	85.42	1	8.1477e+08
4	2012	17.4	222	2536.02	243.8	127049	4195	4947.6	1724.14	1724.14	581.897	4922000	8.8579e+08	1.16203e+07	1485357	3.31368	88.2	26	24972	85.93	1	8.8579e+08
4	2013	16.8	157	2314.33	399.8	132807	4429	5543	1434.72	1578.19	497.418	4965000	9.63466e+08	1.19627e+07	1515888	3.27531	88.63	27.8	28907	86.45	1	9.63466e+08
4	2014	17.9	96	2027.87	374	121520	4266	5869.9	1535.63	1400.49	539.803	5007000	9.36628e+08	1.12603e+07	1546419	3.2378	89.07	27.8	14986	86.97	1	9.36628e+08
4	2015	17.7	96	2648.08	193.87	91722	4367	6070.3	1642.94	1435.93	552.793	5050000	7.28802e+08	1.13827e+07	1576950	3.20238	89.5	26.6	16546	87.49	1	7.28802e+08
4	2016	16.4	71	2590.14	191.83	71084	4477.7	6311.4	1500	1580	538.4	5091000	7.17183e+08	1.15182e+07	1607482	3.16707	89.94	25.8	13422	88.01	1	7.17183e+08
4	2017	18.2	90	2555.73	206.01	55680.1	4316.2	6271.4	1387.6	1461.61	513.599	5184000	7.1135e+08	1.09728e+07	1663346	3.11661	89.7393	27	12819	88.3673	1	7.1135e+08
4	2018	17.7571	154	2547.33	250.71	33155.7	4672.2	6537.2	1224.49	826.939	499.673	5238000	1.17041e+09	1.172e+07	1.70162e+06	3.07825	89.9804	29.7	12939	88.8373	1	1.17041e+09
4	2019	17.8679	142	2875.62	318.68	12686.7	5056.1	6902.9	1130.37	747.174	518.538	5292000	1.50411e+09	1.24297e+07	1.73989e+06	3.04157	90.2215	30.9	14598	89.3073	1	1.50411e+09
5	2001	17.7	598	2073.02	406.18	121272	1	294.386	1090.91	545.455	662.727	516951	4.48176e+07	3893.99	87820	5.88648	80.1382	14.6	1526	56.7709	0	4.48176e+07
5	2002	15.5846	610	2242.12	343.7	125497	5	322	992.366	511.45	649.618	522364	3.65409e+07	18730.9	92594.9	5.64139	80.4186	16.1	1628.5	57.515	0	3.65409e+07
5	2003	16.7	622	2471.42	268.18	126719	11	359.7	1025.64	480.769	621.795	527921	3.82252e+07	38168.4	97369.8	5.42181	80.6991	16.2	1731	58.2591	0	3.82252e+07
5	2004	16	657	2407.56	235.4	146264	13	406.4	896.739	434.783	582.065	533611	6.15388e+07	41406.9	102145	5.22407	80.9795	19.8	1407	59.0032	0	6.15388e+07
5	2005	16.7	601	2254.84	255.56	142841	17	440	804.878	390.244	500.976	539459	9.4801e+07	53563.1	106920	5.04546	81.26	22	1693	59.7473	0	9.4801e+07
5	2006	13.2	555	2329.92	349.12	151605	19	503.5	708.155	343.348	441.631	545787	1.14781e+08	57551.3	111560	4.89232	82.05	24.1	2380	60.68	0	1.14781e+08
5	2007	16.3	333	2480.64	289.14	185290	20	534.3	585.106	400.709	442.199	547923	1.3628e+08	62541.1	116394	4.70748	82.1	27.6	2462	61.34	0	1.3628e+08
5	2008	17	261	2064.52	361.68	148872	21.9	585	457.064	313.019	330.748	550171	1.15058e+08	67709.5	121228	4.53832	82.16	22.8	1595	62	0	1.15058e+08
5	2009	17	477	2449.14	229.26	154712	60	593.3	407.407	202.469	318.519	552533	9.54892e+07	177756	126062	4.38303	82.22	27.3	1823	62.66	0	9.54892e+07
5	2010	17.4	473	1975	383.9	97869	98.1	674	1149.43	758.621	327.126	555009	1.17683e+08	254365	130896	4.24008	82.28	23	2795	63.32	1	1.17683e+08
5	2011	15.8	361	2600.36	305.82	80193	142	578.7	1945.53	1945.53	651.362	557599	1.28156e+08	384496	135732	4.10809	82.34	21.2	1911	64	1	1.28156e+08
5	2012	17.4	455	2333.22	318.78	68151	147	679.4	1724.14	1724.14	581.897	563000	9.53245e+07	407426	140447	4.00863	82.84	18	1458	64.82	1	9.53245e+07
5	2013	16.6	664	2296.16	261.76	56574	177	666.1	1434.72	1578.19	497.418	569000	1.168e+08	478265	145162	3.91976	83.34	21.6	1005	65.64	1	1.168e+08
5	2014	17.2	383	1950.32	332.06	45357	202	724.5	1535.63	1400.49	539.803	575000	1.07307e+08	533348	149877	3.83648	83.84	24.7	1508	66.46	1	1.07307e+08
5	2015	18	842	2025.05	644.44	45591	218	868.5	1642.94	1435.93	552.793	581000	9.47323e+07	568409	154592	3.75828	84.34	24.9	1566	67.28	1	9.47323e+07
5	2016	16.9	449	2004.12	821.79	39265	239.4	923.8	1500	1580	538.4	587000	9.29471e+07	615996	159310	3.68464	84.86	24.5	1390	68.13	1	9.29471e+07
5	2017	18.4	559	1877.89	664.44	27178.1	242.6	941.9	1387.6	1461.61	513.599	586000	9.19553e+07	616900	164219	3.56842	84.6255	23.6	1233	68.6764	1	9.19553e+07
5	2018	18.3571	1029	2242.22	689.11	23327.9	300.2	896.2	1224.49	826.939	499.673	591500	2.86102e+08	753165	168993	3.50014	84.9059	24.9	1449	69.4205	1	2.86102e+08
5	2019	18.65	760	1994.78	709.45	16839.5	306.5	983.3	1130.37	747.174	518.538	597000	3.02233e+08	753618	173768	3.43561	85.1864	26.3	1567	70.1645	1	3.02233e+08
6	2001	25.5	488	495.4	1341.33	55850.4	1	1500.15	1090.91	545.455	662.727	815195	8.25691e+07	4027.24	120238	6.77986	83.1564	18.9	2037	61.6555	0	8.25691e+07
6	2002	24.5838	426.5	540.46	1328.49	66047	4	1441	992.366	511.45	649.618	828878	9.91664e+07	15202.4	133405	6.21322	83.4318	22.2	2374	62.3255	0	9.91664e+07
6	2003	25.6	365	447.98	1276.9	60279	5	1869	1025.64	480.769	621.795	842774	2.40918e+08	17776.3	146573	5.74985	83.7073	21.3	2711	62.9955	0	2.40918e+08
6	2004	24.6	367	478.58	1159.8	77811	7	2060.3	896.739	434.783	582.065	856871	2.62529e+08	22710.4	159741	5.36414	83.9827	26.3	2630	63.6655	0	2.62529e+08
6	2005	24.9	282	508.29	1140.99	96763	9	2183	804.878	390.244	500.976	871191	2.02968e+08	28843.4	172908	5.03845	84.2582	21.7	4049	64.3355	0	2.02968e+08
6	2006	23.8	224	549.39	1301.95	116453	10	2627.6	708.155	343.348	441.631	886267	2.06601e+08	30881.5	190150	4.66088	86.41	26	5621	65.15	0	2.06601e+08
6	2007	25.3	181	541.25	1359.71	164539	13	2833.4	585.106	400.709	442.199	913530	2.64991e+08	41306.2	201525	4.53309	85.86	27.2	7117	65.75	0	2.64991e+08
6	2008	25.4	86	594.08	1278.23	81049	15	2996.6	457.064	313.019	330.748	941789	2.34438e+08	46900.8	212900	4.42362	85.31	26	5059	66.36	0	2.34438e+08
6	2009	25.4	156	498.94	1279.96	84542	11.6	3226.9	407.407	202.469	318.519	971085	2.07381e+08	35145.8	224275	4.32989	84.76	24.9	5604	66.97	0	2.07381e+08
6	2010	26.2	145	333.06	1426	78794	19	3931.3	1149.43	758.621	327.126	1001457	3.23151e+08	50086.7	235650	4.24976	84.21	21.4	7507	67.58	1	3.23151e+08
6	2011	25.2	124	550.17	1310.42	71726	30	3730.1	1945.53	1945.53	651.362	1032949	4.07597e+08	82042.1	247026	4.18154	83.66	23.1	5752	68.19	1	4.07597e+08
6	2012	26.2	201	540.67	1408.18	81625	35	3976.3	1724.14	1724.14	581.897	1055000	4.52209e+08	97898.7	261986	4.02693	84.76	23.5	4475	68.92	1	4.52209e+08
6	2013	25	325	432.62	1136.45	66644	57	3937.4	1434.72	1578.19	497.418	1077000	6.04631e+08	154836	276946	3.88884	85.86	28	3198	69.65	1	6.04631e+08
6	2014	26.2	99	373.86	1348.68	45447	60	4425.8	1535.63	1400.49	539.803	1100000	5.4562e+08	159280	291906	3.76834	86.96	27.8	3375	70.38	1	5.4562e+08
6	2015	26.5	273	261.79	1467.44	38253	78	5143.5	1642.94	1435.93	552.793	1123000	4.01292e+08	204322	306866	3.65958	88.06	26.6	3018	71.11	1	4.01292e+08
6	2016	25.1	80	299.94	1434.94	74720	92.6	5045.8	1500	1580	538.4	1146000	3.96954e+08	239246	321826	3.56093	89.17	25.7	3382	71.85	1	3.96954e+08
6	2017	27.2	233	302.81	1531.91	49389.6	102.4	5807.4	1387.6	1461.61	513.599	1187000	3.95493e+08	261448	330920	3.58697	87.5636	26.7	2800	72.3755	1	3.95493e+08
6	2018	26.6714	358	180.16	1412.86	45513.5	119.7	5465.6	1224.49	826.939	499.673	1208500	1.24029e+09	301300	344088	3.51219	87.8391	27.8	2699	73.0455	1	1.24029e+09
6	2019	26.8607	288	290.29	1468.46	41613.1	142.9	5757.6	1130.37	747.174	518.538	1230000	1.51767e+09	352357	357255	3.44292	88.1145	26.7	3125	73.7155	1	1.51767e+09
7	2001	19.4	192	1894.62	509.38	2.19244e+06	7544.42	13433.9	1090.91	545.455	662.727	11893950	1.73913e+09	2.64503e+07	3.02967e+06	3.92582	89.6973	25.1	12080	90.1773	0	1.73913e+09
7	2002	18.5143	260	2116.34	554.06	2344133	8552.42	14465	992.366	511.45	649.618	12195139	1.86111e+09	3.13215e+07	3.1711e+06	3.84572	89.8615	25.4	12681.5	90.4277	0	1.86111e+09
7	2003	18.4	328	2218.66	487.32	2149227	9600.6	16175.2	1025.64	480.769	621.795	12497654	1.99011e+09	3.29633e+07	3.31253e+06	3.77285	90.0258	25.9	13283	90.6782	0	1.99011e+09
7	2004	18	316	2059.16	492.82	1812765	10714	17294.3	896.739	434.783	582.065	12802263	2.1272e+09	3.37763e+07	3.45395e+06	3.70655	90.1901	27.3	7965	90.9286	0	2.1272e+09
7	2005	19	283	2128.04	541.5	1595264	11167.3	18584	804.878	390.244	500.976	13107290	2.32605e+09	3.49112e+07	3.59538e+06	3.64559	90.3544	27.4	5765	91.1791	0	2.32605e+09
7	2006	18.7	227	2137.76	604.52	1386985	12805.2	19540.8	708.155	343.348	441.631	13422366	2.55488e+09	3.84935e+07	3730396	3.59811	91.27	27.9	22446	91.34	0	2.55488e+09
7	2007	17.8	294	2209.66	526.06	1202153	13595	20387.7	585.106	400.709	442.199	13646502	2.70061e+09	4.21492e+07	3874647	3.522	91.07	28	36749	91.63	0	2.70061e+09
7	2008	19.3	139	2311.38	527.98	1072469	12938.9	19827.5	457.064	313.019	330.748	13875800	2.72576e+09	3.97343e+07	4018898	3.45264	90.94	26.4	35551	91.92	0	2.72576e+09
7	2009	19.3	238	2165.88	434.88	992017	13655.2	21023.3	407.407	202.469	318.519	14110382	2.75665e+09	4.03556e+07	4163149	3.38935	90.78	25.5	21300	92.21	0	2.75665e+09
7	2010	18.6	213	1798.32	531.56	826848	14788.2	22189.8	1149.43	758.621	327.126	14350374	3.0259e+09	3.83031e+07	4307400	3.33156	90.62	23.3	7930	92.5	1	3.0259e+09
7	2011	17.4	333.5	2443.32	558.78	459465	15042	20425.6	1945.53	1945.53	651.362	14595904	3.14177e+09	4.07054e+07	4451654	3.27876	90.46	24.7	11073	92.79	1	3.14177e+09
7	2012	18.6	252.5	2363.94	454.24	444572	13419	21384.7	1724.14	1724.14	581.897	14765000	3.4427e+09	3.71722e+07	4590259	3.21659	90.94	25.9	26090.5	93	1	3.4427e+09
7	2013	17.2	108	2076.44	467.28	392378	14385	22358.3	1434.72	1578.19	497.418	14935000	3.7098e+09	3.88546e+07	4728864	3.15826	91.43	26.7	41108	93.21	1	3.7098e+09
7	2014	18.9	162.5	1805.9	607.48	344496	14397	24342.1	1535.63	1400.49	539.803	15107000	3.79736e+09	3.80021e+07	4867469	3.10367	91.92	28.1	17984	93.42	1	3.79736e+09
7	2015	19.1	215	2528.58	417.16	314452	14558	25694	1642.94	1435.93	552.793	15278000	2.90872e+09	3.79469e+07	5006074	3.05189	92.41	29	14955	93.63	1	2.90872e+09
7	2016	17.5	202.5	2479.49	364.3	265428	15760.9	26567.8	1500	1580	538.4	15450000	2.86046e+09	4.05433e+07	5144679	3.0031	92.9	28.6	15966	93.85	1	2.86046e+09
7	2017	19.1	165	2471.67	399.31	198530	14698.5	27383.8	1387.6	1461.61	513.599	16227000	2.83557e+09	3.73682e+07	5292524	3.06602	92.3256	29.4	17042	94.1845	1	2.83557e+09
7	2018	18.9429	208.333	2305.96	474.84	171472	15770.1	27825.9	1224.49	826.939	499.673	16449500	4.96778e+09	3.95598e+07	5.43395e+06	3.02717	92.4899	27.6	23035	94.435	1	4.96778e+09
7	2019	19.1143	266.333	2604.15	435.86	127935	17252.9	29901.8	1130.37	747.174	518.538	16672000	6.68637e+09	4.24152e+07	5.57538e+06	2.99029	92.6542	29.3	20308	94.6855	1	6.68637e+09
8	2001	12.9	334	3327.22	44.04	147447	311.72	366.09	1090.91	545.455	662.727	809567	4.30428e+07	1.09297e+06	157627	5.13598	80.89	22.2	1913	45.4545	0	4.30428e+07
8	2002	10.4083	337	3344.57	10.06	140375	383.73	365	992.366	511.45	649.618	818612	4.57045e+07	1.40535e+06	165211	4.95496	81.109	24.8	2045.5	46.7082	0	4.57045e+07
8	2003	11.5	340	3769.56	15.3	122574	427.8	445.9	1025.64	480.769	621.795	827913	4.6907e+07	1.46884e+06	172795	4.79131	81.328	17.7	2178	47.9618	0	4.6907e+07
8	2004	9.5	431	3826.52	4.1	123169	565	431.1	896.739	434.783	582.065	837441	4.80796e+07	1.78114e+06	180379	4.64268	81.547	29.9	1817	49.2155	0	4.80796e+07
8	2005	11.4	441	3987.6	28.98	107546	588.6	508	804.878	390.244	500.976	847281	5.65964e+07	1.84003e+06	187963	4.50771	81.766	25.7	2152	50.4691	0	5.65964e+07
8	2006	9.6	413	3971.24	19.46	136977	694.1	537.1	708.155	343.348	441.631	857910	6.28396e+07	2.08655e+06	194594	4.40872	82.51	25	3127	51.55	0	6.28396e+07
8	2007	10.6	225	4111.62	7.62	133019	723.3	565.4	585.106	400.709	442.199	864014	6.56179e+07	2.24253e+06	202597	4.26469	82.498	24.7	3462	52.88	0	6.56179e+07
8	2008	11.6	200	3839.74	9.74	105068	706.1	574.6	457.064	313.019	330.748	870788	6.45474e+07	2.16837e+06	210600	4.1348	82.486	24.2	2665	54.21	0	6.45474e+07
8	2009	11.6	420	4000.95	3.71	78979	796.6	603.7	407.407	202.469	318.519	878245	6.63228e+07	2.35413e+06	218603	4.01753	82.474	22.7	3152	55.54	0	6.63228e+07
8	2010	11.2	274	3488.51	10.43	62951	860.686	591	1149.43	758.621	327.126	886399	7.42726e+07	2.22917e+06	226606	3.91163	82.462	25.6	4305	56.87	1	7.42726e+07
8	2011	11.1	240	3793.51	21.23	81303	691	495.1	1945.53	1945.53	651.362	895263	8.35814e+07	1.86996e+06	234612	3.81593	82.45	23.4	3729	58.2	1	8.35814e+07
8	2012	16.3	386	3792.54	4.27	34126	679	521.5	1724.14	1724.14	581.897	904000	9.46881e+07	1.88082e+06	241776	3.739	82.9	25.6	3297	59.37	1	9.46881e+07
8	2013	10.4	324	3706.09	22.55	32462	719	556.4	1434.72	1578.19	497.418	914000	9.80252e+07	1.94197e+06	248940	3.67157	83.35	25	2865	60.55	1	9.80252e+07
8	2014	12	297	3389.59	15.65	25843	725	586.5	1535.63	1400.49	539.803	923000	9.64912e+07	1.9136e+06	256104	3.604	83.8	22.1	1823	61.73	1	9.64912e+07
8	2015	11.8	310	3880.2	3.8	26787	744	624.5	1642.94	1435.93	552.793	933000	7.5571e+07	1.9392e+06	263268	3.54392	84.25	19.7	2109	62.91	1	7.5571e+07
8	2016	11.6	317	3905.69	13.98	19327	746.6	654.5	1500	1580	538.4	942000	7.43973e+07	1.92046e+06	270434	3.48329	84.7	19.2	1603	64.09	1	7.43973e+07
8	2017	12.2	150	3774.27	14.31	14886	744.2	679.6	1387.6	1461.61	513.599	959000	7.38188e+07	1.89187e+06	278971	3.43764	84.394	18.9	1493	65.5127	1	7.38188e+07
8	2018	11.5286	336	3704.32	16.52	11360.6	853.4	709.5	1224.49	826.939	499.673	969000	1.31078e+08	2.14064e+06	286555	3.38155	84.613	23.4	1470	66.7664	1	1.31078e+08
8	2019	11.3607	311	4078.58	37.32	7193.8	945.8	744.8	1130.37	747.174	518.538	979000	1.73904e+08	2.32503e+06	294139	3.32836	84.832	25.1	1818	68.02	1	1.73904e+08
9	2001	16.9	153	2597.59	192.05	1.19283e+06	2828.79	3678.12	1090.91	545.455	662.727	6516506	4.18834e+08	9.91818e+06	1.49038e+06	4.37239	80.4191	26.1	12629	61.5691	0	4.18834e+08
9	2002	15.6028	214.5	2707.12	181.3	1201788	3009.68	3855	992.366	511.45	649.618	6617181	4.40433e+08	1.10231e+07	1553383	4.25985	80.8577	29.6	13579	62.3591	0	4.40433e+08
9	2003	15.7	276	2951.18	144.6	1072212	3123	3994.3	1025.64	480.769	621.795	6719515	4.61209e+08	1.07233e+07	1.61639e+06	4.15711	81.2964	33.4	14529	63.1491	0	4.61209e+08
9	2004	15.5	283	2656.65	138.55	1209818	3373	4422.2	896.739	434.783	582.065	6823466	4.99574e+08	1.06348e+07	1.6794e+06	4.06304	81.735	35.8	12219	63.9391	0	4.99574e+08
9	2005	15.7	199.33	2707.4	177.2	1197252	3417	4776	804.878	390.244	500.976	6929227	5.55748e+08	1.06836e+07	1.7424e+06	3.97682	82.1736	34.5	12226	64.7291	0	5.55748e+08
9	2006	16.4	199.667	2592.08	228.3	1162459	3699.7	5252.7	708.155	343.348	441.631	7041071	6.1603e+08	1.11232e+07	1787360	3.93937	83.11	32.2	17356	65.15	0	6.1603e+08
9	2007	14.5	184.333	2847.48	158.85	1272694	4285.7	5535.9	585.106	400.709	442.199	7131395	6.40401e+08	1.3289e+07	1858310	3.83757	83.33	33.7	22263	66.1	0	6.40401e+08
9	2008	16.6	181.667	3060.23	192.65	1287703	3883.9	5976.2	457.064	313.019	330.748	7224846	5.95868e+08	1.19294e+07	1929260	3.74488	83.55	32.1	14974	67.05	0	5.95868e+08
9	2009	16.6	264	2790.2	135.95	1148230	4324	6084.9	407.407	202.469	318.519	7321494	6.28381e+08	1.27806e+07	2000210	3.66036	83.77	30.3	14622	68.01	0	6.28381e+08
9	2010	16.2	157	2451.92	247.8	841957	4514.26	6413.3	1149.43	758.621	327.126	7421409	6.90711e+08	1.16935e+07	2071160	3.58321	83.99	30.2	19477	68.96	1	6.90711e+08
9	2011	15.4	186	2946.91	286.1	693343	4798	5568	1945.53	1945.53	651.362	7524663	7.76647e+08	1.29849e+07	2142110	3.51273	84.21	27.4	17261	69.92	1	7.76647e+08
9	2012	17.8	216.333	2869.61	212.05	624524	4476	5793.8	1724.14	1724.14	581.897	7701000	8.27172e+08	1.23998e+07	2197174	3.50496	84.86	31.4	16957	70.54	1	8.27172e+08
9	2013	17.8	123.667	2670.77	191.25	681125	5185	6426.7	1434.72	1578.19	497.418	7809000	9.78207e+08	1.40057e+07	2252238	3.46722	85.52	31.7	16653	71.17	1	9.78207e+08
9	2014	17.8	216	2369.76	244.45	597833	5363	6884.1	1535.63	1400.49	539.803	7921000	9.64515e+08	1.41566e+07	2307302	3.43301	86.18	27.4	10125	71.79	1	9.64515e+08
9	2015	17.2	184.667	3788.51	15.64	532808	5134	7417	1642.94	1435.93	552.793	8031000	7.24959e+08	1.33828e+07	2362366	3.39956	86.84	26.8	8824	72.42	1	7.24959e+08
9	2016	14.4	220	3590.51	5.55	500660	5777.9	7753.1	1500	1580	538.4	8143000	7.13743e+08	1.48635e+07	2417434	3.36845	87.5	28.9	9718	73.05	1	7.13743e+08
9	2017	17.2	124.667	3761.51	7.94	418297	5498.3	7974.5	1387.6	1461.61	513.599	8213000	7.08231e+08	1.39786e+07	2.49849e+06	3.28718	87.4373	32.7	11040	74.2091	1	7.08231e+08
9	2018	16.5143	245.333	3775.76	18.18	403915	6188.2	8150	1224.49	826.939	499.673	8346000	1.23592e+09	1.55234e+07	2.5615e+06	3.25825	87.8759	32.4	13691	74.9991	1	1.23592e+09
9	2019	16.4429	252	3923.85	23.2	360302	6904	8550.7	1130.37	747.174	518.538	8479000	1.60816e+09	1.6973e+07	2.62451e+06	3.2307	88.3145	33.9	12001	75.7891	1	1.60816e+09
10	2001	26.7	235	746.08	1787	191384	268.829	5616.05	1090.91	545.455	662.727	4012441	8.85983e+08	944083	678043	5.91768	81.6336	17.4	9631	62.9464	0	8.85983e+08
10	2002	26.141	259.5	799.88	1763.6	178550	312.785	6037	992.366	511.45	649.618	4062476	1.08222e+09	1.14721e+06	719416	5.64691	81.9011	14.4	9474.5	63.7703	0	1.08222e+09
10	2003	26.6	284	788.42	1772.95	149997	326.9	6573	1025.64	480.769	621.795	4113463	1.038e+09	1.12408e+06	760789	5.40684	82.1685	16.9	9318	64.5942	0	1.038e+09
10	2004	25.2	236	796.08	1643.05	151993	427	6786.6	896.739	434.783	582.065	4165413	1.23282e+09	1.3477e+06	802162	5.19274	82.436	18.3	7657	65.4181	0	1.23282e+09
10	2005	26.4	203	807.96	1715.25	158359	412.3	7205	804.878	390.244	500.976	4218366	1.48961e+09	1.29062e+06	843535	5.00082	82.7035	23.1	8877	66.242	0	1.48961e+09
10	2006	26.3	184	906.08	1866.81	166644	528.7	8285.3	708.155	343.348	441.631	4274979	1.57861e+09	1.59117e+06	866914	4.93126	83.61	23.8	13416	67.21	0	1.57861e+09
10	2007	26.4	159	840.42	1807.03	255510	570.4	8896.8	585.106	400.709	442.199	4322775	1.70865e+09	1.7707e+06	916204	4.71814	83.59	26	17903	67.97	0	1.70865e+09
10	2008	27	95	879.98	1877.5	285002	556.8	10805.5	457.064	313.019	330.748	4372315	1.43714e+09	1.71263e+06	965494	4.52858	83.58	24.5	13664	68.73	0	1.43714e+09
10	2009	27	186	755.22	1758.72	177038	546.3	11060.6	407.407	202.469	318.519	4423630	1.13331e+09	1.61697e+06	1014784	4.35918	83.57	24.5	11029	69.49	0	1.13331e+09
10	2010	27.1	173	605.92	1905.1	207994	634.9	12906.6	1149.43	758.621	327.126	4476754	1.40358e+09	1.64701e+06	1064074	4.20718	83.56	21.6	15289	70.25	1	1.40358e+09
10	2011	26	89	887.48	1817.77	118560	764	11828.6	1945.53	1945.53	651.362	4531720	1.62115e+09	2.06976e+06	1113366	4.07029	83.55	23.2	13502	71.02	1	1.62115e+09
10	2012	26.8	210	860.42	1855.9	85861	767	13476.8	1724.14	1724.14	581.897	4595000	1.32148e+09	2.12724e+06	1146821	4.00673	84.09	21	12386.5	71.9	1	1.32148e+09
10	2013	25.7	238	748.04	1547.7	85781	854	12881.1	1434.72	1578.19	497.418	4659000	1.53201e+09	2.30906e+06	1180276	3.94738	84.64	22.8	11271	72.79	1	1.53201e+09
10	2014	26.7	137	620.48	1803.22	66888	805	15459.8	1535.63	1400.49	539.803	4724000	1.35986e+09	2.12763e+06	1213731	3.89213	85.19	25.4	8293	73.67	1	1.35986e+09
10	2015	27.3	270	861.62	2080.13	81759	910	17139.6	1642.94	1435.93	552.793	4789000	1.18792e+09	2.37503e+06	1247186	3.83984	85.72	26.6	7898	74.56	1	1.18792e+09
10	2016	25.5	113	864.9	1929.83	103639	967	17878.5	1500	1580	538.4	4853000	1.16112e+09	2.49068e+06	1280645	3.7895	86.29	25.8	8277	75.45	1	1.16112e+09
10	2017	27.9	90	839.5	2215.4	77889.5	896.2	19253	1387.6	1461.61	513.599	4776000	1.14493e+09	2.28175e+06	1340010	3.56415	85.9129	24.6	7242	76.1289	1	1.14493e+09
10	2018	26.9124	332	650.84	2090.96	75700	1030.7	19038.3	1224.49	826.939	499.673	4830500	3.52898e+09	2.58877e+06	1.38138e+06	3.49686	86.1804	23.9	6922	76.9528	1	3.52898e+09
10	2019	26.9606	351	917.98	2001.4	72468.7	1083.9	19540.4	1130.37	747.174	518.538	4885000	4.00502e+09	2.66794e+06	1.42276e+06	3.43348	86.4478	24.8	8370	77.7767	1	4.00502e+09
11	2001	12	232	3499.78	28.1	172173	426.616	409.602	1090.91	545.455	662.727	932868	5.43849e+07	1.49573e+06	196835	4.73933	79.7355	27.2	2412	53.2864	0	5.43849e+07
11	2002	11.2618	297	3777.9	2.7	182639	455.89	448	992.366	511.45	649.618	938549	6.00341e+07	1.66968e+06	205422	4.56889	80.0452	32	2848.5	54.2132	0	6.00341e+07
11	2003	11.7	362	3810.28	21	180164	441.7	505.8	1025.64	480.769	621.795	944510	6.36758e+07	1.51671e+06	214008	4.41343	80.3549	28.9	3285	55.14	0	6.36758e+07
11	2004	10.7	318	3807.9	10.2	186429	510	536.3	896.739	434.783	582.065	950720	7.0813e+07	1.60796e+06	222595	4.27108	80.6646	30.2	3057	56.0668	0	7.0813e+07
11	2005	11.8	274	4620.28	28.8	194516	529	545	804.878	390.244	500.976	957235	8.37043e+07	1.65396e+06	231181	4.14062	80.9744	36.5	3158	56.9936	0	8.37043e+07
11	2006	10.9	308	3053.32	35	197401	614.9	576.7	708.155	343.348	441.631	964601	9.0899e+07	1.84866e+06	236117	4.08527	81.66	34.7	4317	57.98	0	9.0899e+07
11	2007	11	346	3979.88	9.9	214451	657.1	831.4	585.106	400.709	442.199	973952	8.73661e+07	2.03756e+06	246310	3.95417	81.8	36.7	4805	58.88	0	8.73661e+07
11	2008	12.2	152	3831.42	24.6	222154	599.2	687.4	457.064	313.019	330.748	983732	8.5314e+07	1.84044e+06	256503	3.83517	81.95	33.5	3408	59.78	0	8.5314e+07
11	2009	12.2	325	3777.88	19.6	236865	687.3	693	407.407	202.469	318.519	993950	8.57321e+07	2.03153e+06	266696	3.7269	82.1	36.5	3825	60.68	0	8.57321e+07
11	2010	11.9	233	3223.62	37.5	132369	726.071	626.4	1149.43	758.621	327.126	1004614	9.61894e+07	1.88069e+06	276889	3.62822	82.25	34.4	5098	61.58	1	9.61894e+07
11	2011	10.9	366	3991.56	34.8	164508	728	613.1	1945.53	1945.53	651.362	1015734	1.04229e+08	1.97027e+06	287082	3.53813	82.4	33.2	3626	62.49	1	1.04229e+08
11	2012	12.5	392	3853.54	11	142559	690	656.1	1724.14	1724.14	581.897	1026000	1.19629e+08	1.91154e+06	294062	3.48906	82.88	30.9	3096.5	63.44	1	1.19629e+08
11	2013	11.2	290	3676.66	17.7	120979	763	727.1	1434.72	1578.19	497.418	1037000	1.36401e+08	2.06101e+06	301042	3.4447	83.37	29.1	2567	64.39	1	1.36401e+08
11	2014	13	299	3023.88	86.2	98570.3	785	764.5	1535.63	1400.49	539.803	1047000	1.37432e+08	2.07213e+06	308022	3.39911	83.58	28.3	1714	65.34	1	1.37432e+08
11	2015	14	283	4262.57	9.22	84702.3	826	821.2	1642.94	1435.93	552.793	1058000	1.02044e+08	2.15306e+06	315002	3.35871	84.34	30.3	1581	66.29	1	1.02044e+08
11	2016	11.2	230	4418.81	5.15	77591	914.7	818.6	1500	1580	538.4	1068000	1.00474e+08	2.35296e+06	321983	3.31695	84.83	31.1	2143	67.25	1	1.00474e+08
11	2017	14.5	216	4239.92	2.3	53137.1	879.3	896.8	1387.6	1461.61	513.599	1072000	9.97053e+07	2.2354e+06	334220	3.20747	84.6911	31.1	2613	68.1155	1	9.97053e+07
11	2018	14.0429	307	4117.28	15.61	39997	994	922.4	1224.49	826.939	499.673	1083500	1.94622e+08	2.49339e+06	342807	3.16067	85.0008	34.1	2855	69.0423	1	1.94622e+08
11	2019	14.4357	385	4441.97	4.45	24330.7	1111.1	963.5	1130.37	747.174	518.538	1095000	2.62561e+08	2.73143e+06	351393	3.11617	85.3105	37	2842	69.9691	1	2.62561e+08
12	2001	19.4	73	2005.1	575	118225	377.423	397.488	1090.91	545.455	662.727	545886	5.22316e+07	1.32318e+06	131645	4.14665	86.54	14.4	1854	72.0727	0	5.22316e+07
12	2002	18.2467	107.5	2241.3	564.18	117218	389.919	411	992.366	511.45	649.618	554359	5.49633e+07	1.42796e+06	137196	4.04064	86.811	20.8	2132.5	72.5797	0	5.49633e+07
12	2003	18.5	142	2366.5	574.12	100594	355.4	464.3	1025.64	480.769	621.795	562942	5.77369e+07	1.22027e+06	142747	3.94364	87.082	23.7	2411	73.0867	0	5.77369e+07
12	2004	18	202	2238.16	518	76811	403	545.6	896.739	434.783	582.065	571646	7.07452e+07	1.27047e+06	148297	3.85473	87.353	21.2	1736	73.5937	0	7.07452e+07
12	2005	18.6	158	2322.34	574.14	81011	420	536	804.878	390.244	500.976	580452	7.4057e+07	1.31301e+06	153848	3.77289	87.624	25.5	1523	74.1007	0	7.4057e+07
12	2006	18.5	177	2250.12	636.14	62650	436.7	557.8	708.155	343.348	441.631	589742	8.0507e+07	1.31277e+06	160062	3.68446	88.66	26.5	2003	74.7	0	8.0507e+07
12	2007	17.6	166	2424.98	545.22	76747	497.8	653.3	585.106	400.709	442.199	597669	8.19613e+07	1.54341e+06	165321	3.6152	88.59	27.2	2747	75.16	0	8.19613e+07
12	2008	19.3	91	2383.24	608.62	60239	469.7	666.8	457.064	313.019	330.748	605776	8.13332e+07	1.44245e+06	170580	3.55127	88.53	25.2	2346	75.63	0	8.13332e+07
12	2009	19.3	141	2243.78	551.16	55305	503.6	688.9	407.407	202.469	318.519	614068	8.1481e+07	1.48833e+06	175839	3.49222	88.46	26.8	2702	76.1	0	8.1481e+07
12	2010	19	105	1879.54	609.34	51932	534.571	734.7	1149.43	758.621	327.126	622547	1.00319e+08	1.38463e+06	181098	3.43762	88.4	23.2	3520	76.57	1	1.00319e+08
12	2011	18.2	176	2425.22	664.52	42773	536	643.1	1945.53	1945.53	651.362	631218	1.10519e+08	1.45052e+06	186358	3.38713	88.34	23.6	2753	77.04	1	1.10519e+08
12	2012	18.7	133	2414	504.56	35877	477	677.2	1724.14	1724.14	581.897	641000	1.16146e+08	1.32137e+06	192200	3.33507	88.94	21.4	2402	77.59	1	1.16146e+08
12	2013	18.8	80	2112.32	636.82	29270	509	711.7	1434.72	1578.19	497.418	651000	1.35365e+08	1.37485e+06	198042	3.28718	89.55	31	2051	78.14	1	1.35365e+08
12	2014	19.2	110	1810.66	708.08	26601	540	754.7	1535.63	1400.49	539.803	662000	1.27231e+08	1.42537e+06	203884	3.24694	90.15	29	1085	78.66	1	1.27231e+08
12	2015	19.5	108	3519.4	50.87	26574	533	794.9	1642.94	1435.93	552.793	673000	9.94267e+07	1.38932e+06	209726	3.20895	90.76	29.9	1084	79.18	1	9.94267e+07
12	2016	18.2	128	3482.57	27.93	25686	581.7	817.7	1500	1580	538.4	684000	9.79267e+07	1.49637e+06	215571	3.17297	91.37	30.3	1286	79.8	1	9.79267e+07
12	2017	19.5	67	3406.02	22.56	23905.9	550.8	848.5	1387.6	1461.61	513.599	718000	9.72033e+07	1.4003e+06	220457	3.25686	90.876	31.5	1538	80.1847	1	9.72033e+07
12	2018	19.3857	178	3344.87	76.57	22914.4	610	880.4	1224.49	826.939	499.673	734000	1.74273e+08	1.5302e+06	226008	3.24767	91.147	30.4	1791	80.6917	1	1.74273e+08
12	2019	19.5143	164	3638.02	55.08	21750.1	676.5	926.4	1130.37	747.174	518.538	750000	2.80301e+08	1.66312e+06	231559	3.23892	91.418	28.3	1743	81.1987	1	2.80301e+08
13	2001	19.8	14	1562.28	535.15	270260	0	1159.6	1090.91	545.455	662.727	2064217	7.59103e+07	994.142	353092	5.84612	63.8055	7.8	2730	50.14	0	7.59103e+07
13	2002	19.4257	19.5	1590.5	506.65	305839	0	1201	992.366	511.45	649.618	2130874	7.76411e+07	1145.98	376575	5.65857	64.6065	8.5	3022.5	50.03	0	7.76411e+07
13	2003	19.7	25	1611.44	465.75	327084	0	1308.9	1025.64	480.769	621.795	2198148	7.89609e+07	1155.08	400057	5.49459	65.4076	12.8	3315	49.92	0	7.89609e+07
13	2004	19.4	134	1333.66	497.3	394254	0	1448.2	896.739	434.783	582.065	2266004	8.36527e+07	1249.13	423539	5.35016	66.2087	17.2	2200	49.81	0	8.36527e+07
13	2005	19.6	37	1680.94	472.25	423820	0	1640	804.878	390.244	500.976	2334740	9.78398e+07	1350.27	447022	5.22288	67.0098	31.3	2366	49.7	0	9.78398e+07
13	2006	19.7	55	1482.68	590.6	498626	0	1912.6	708.155	343.348	441.631	2405742	9.94158e+07	1523.98	470064	5.1179	68.03	27.4	3826	49.59	0	9.94158e+07
13	2007	18.3	108	1727.34	407.35	525508	0	2064.6	585.106	400.709	442.199	2430903	9.71779e+07	1667.41	493740	4.92345	68.73	23.3	5268	49.48	0	9.71779e+07
13	2008	19.7	58	1880.08	567	500424	0	2598.6	457.064	313.019	330.748	2456339	9.64983e+07	1712.14	517416	4.74732	69.43	17.4	3418	49.37	0	9.64983e+07
13	2009	19.7	99	1644.24	509.05	459692	0	2531	407.407	202.469	318.519	2482052	9.97208e+07	1544.12	541092	4.58712	70.14	17.2	4027	49.26	0	9.97208e+07
13	2010	18.8	99	1581.7	481.8	371598	0	2437.7	1149.43	758.621	327.126	2508047	1.36114e+08	1166.78	564768	4.44084	70.84	17.8	3888	49.15	1	1.36114e+08
13	2011	19.2	47	1740.88	549.45	409169	0	2576.1	1945.53	1945.53	651.362	2534327	1.50966e+08	1321.34	588447	4.30681	71.55	16.2	2979	49.04	1	1.50966e+08
13	2012	19.2	53	1785.5	451.65	381163	0	2719.3	1724.14	1724.14	581.897	2596000	1.75409e+08	1323.5	611735	4.24367	72.48	16.3	2757	48.93	1	1.75409e+08
13	2013	18.6	108	1637.86	523.95	388195	2	2991.4	1434.72	1578.19	497.418	2659000	1.91108e+08	6758.73	635023	4.18725	73.37	17.1	2535	48.82	1	1.91108e+08
13	2014	19.7	68	1525.4	482.35	465240	6	3357.3	1535.63	1400.49	539.803	2724000	2.00932e+08	17381.9	658311	4.13786	74.26	18.1	1751	48.71	1	2.00932e+08
13	2015	19.8	104	1866.7	255.12	529693	8	3840.2	1642.94	1435.93	552.793	2791000	1.44761e+08	22592	681599	4.09478	75.15	18.4	1950	48.6	1	1.44761e+08
13	2016	18.6	55	1698.62	313.79	498536	10.1	4040.3	1500	1580	538.4	2859000	1.42862e+08	27674.6	704888	4.05596	76	18.2	2233	48.49	1	1.42862e+08
13	2017	19.8	30	1834.63	311.56	530648	17.5	4238.9	1387.6	1461.61	513.599	2846000	1.4205e+08	46257.8	728811	3.90499	76.6229	18.5	2683	48.38	1	1.4205e+08
13	2018	19.5286	52	1642.52	314.89	547296	35.5	4669	1224.49	826.939	499.673	2912000	2.95179e+08	90899.5	752294	3.87083	77.424	17.9	2373	48.27	1	2.95179e+08
13	2019	19.5929	136	1995.77	287.41	563803	72.6	4931	1130.37	747.174	518.538	2978000	3.64941e+08	180357	775776	3.83874	78.2251	18.7	2802	48.16	1	3.64941e+08
14	2001	19.4	317	1695.74	515.4	490257	847.18	2562.68	1090.91	545.455	662.727	4078025	2.84975e+08	2.97106e+06	820867	4.96795	84.8855	14.8	7910	57.5791	0	2.84975e+08
14	2002	18.299	256.5	1875.68	491.37	497305	997.21	2983	992.366	511.45	649.618	4127046	3.21769e+08	3.65303e+06	862895	4.78279	85.1055	22.1	9795.5	58.473	0	3.21769e+08
14	2003	19.2	196	1890.84	526.72	444574	1111.4	2936.8	1025.64	480.769	621.795	4177151	3.35021e+08	3.81671e+06	904923	4.61603	85.3255	21.6	11681	59.3669	0	3.35021e+08
14	2004	17.9	538	1890.83	413.49	464206	1355	3173.1	896.739	434.783	582.065	4228296	3.6382e+08	4.27246e+06	946951	4.46517	85.5455	22.8	11816	60.2608	0	3.6382e+08
14	2005	18.2	268	1978.98	418.78	423579	1395.3	3457	804.878	390.244	500.976	4280674	3.86785e+08	4.36275e+06	988979	4.32838	85.7655	25.3	12454	61.1547	0	3.86785e+08
14	2006	17.8	305	2011.64	416.79	456678	1671.5	3874.2	708.155	343.348	441.631	4336878	4.26543e+08	5.02557e+06	1022746	4.24043	86.63	24.6	14659	61.17	0	4.26543e+08
14	2007	18.2	222	2021.76	458.71	480501	1703.3	4228.2	585.106	400.709	442.199	4381272	4.37393e+08	5.28195e+06	1068409	4.10074	86.56	24.1	17321	62.45	0	4.37393e+08
14	2008	18.7	114	1884.02	471.84	450386	1678.7	4371.4	457.064	313.019	330.748	4429381	3.98094e+08	5.15626e+06	1114072	3.97585	86.5	21.1	15478	63.73	0	3.98094e+08
14	2009	18.7	270	1944.22	459.21	468975	1790.9	4720.4	407.407	202.469	318.519	4481270	3.89197e+08	5.29386e+06	1159735	3.86405	86.44	23.2	16872	65.01	0	3.89197e+08
14	2010	18.4	239	1740.24	493.32	420743	1957.14	4979.5	1149.43	758.621	327.126	4537005	4.59485e+08	5.07019e+06	1205398	3.76391	86.38	16.4	19436	66.29	1	4.59485e+08
14	2011	18.3	274	1987.04	502.58	254488	1843	4825.4	1945.53	1945.53	651.362	4596658	5.2866e+08	4.98822e+06	1251061	3.67421	86.32	18.8	15492	67.58	1	5.2866e+08
14	2012	17.8	305	2070.39	396.2	255181	1866	4700	1724.14	1724.14	581.897	4642000	6.01426e+08	5.16978e+06	1289454	3.59997	86.82	19.8	15742.5	68.08	1	6.01426e+08
14	2013	17.7	381	1968.94	465.73	275500	1971	5102.3	1434.72	1578.19	497.418	4688000	6.98761e+08	5.32461e+06	1327847	3.53053	87.32	24.3	15993	68.59	1	6.98761e+08
14	2014	19	225	1623.98	460.03	240837	2095	5724.4	1535.63	1400.49	539.803	4735000	6.92787e+08	5.53072e+06	1366240	3.46572	87.82	24.2	9557	69.09	1	6.92787e+08
14	2015	18.9	272	2317.48	252.01	196753	2165	6263.8	1642.94	1435.93	552.793	4782000	5.10518e+08	5.64404e+06	1404633	3.40445	88.32	25.4	10475	69.6	1	5.10518e+08
14	2016	17.8	284	2277.56	231.25	218100	2224.2	6347	1500	1580	538.4	4828000	5.02845e+08	5.72236e+06	1443027	3.34574	88.83	28	8828	70.11	1	5.02845e+08
14	2017	19	172	2283.22	238.39	171129	2270.6	6993.3	1387.6	1461.61	513.599	4909000	4.99156e+08	5.77334e+06	1.49332e+06	3.28732	88.4055	29.7	9113	71.8816	1	4.99156e+08
14	2018	18.7	244	2224.74	313.25	151020	2593.3	7181.3	1224.49	826.939	499.673	4957500	9.16074e+08	6.50608e+06	1.53534e+06	3.22892	88.6255	31.3	9143	72.7755	1	9.16074e+08
14	2019	18.775	415	2575.97	308.63	127872	2919.6	7491.7	1130.37	747.174	518.538	5006000	1.16082e+09	7.17828e+06	1.57737e+06	3.17363	88.8455	30.2	10354	73.6695	1	1.16082e+09
15	2001	15.2	232	2951.17	64.97	233680	436.439	627.974	1090.91	545.455	662.727	1056095	1.08654e+08	1.53037e+06	246307	4.28771	82.7855	23.8	2871	65.4645	0	1.08654e+08
15	2002	14.4314	282	3181.5	74.4	235525	495.757	661	992.366	511.45	649.618	1072861	1.04726e+08	1.81583e+06	256570	4.18156	83.0823	24.3	3085	66.1345	0	1.04726e+08
15	2003	14.5	332	3284.26	49.55	240090	474.4	701.4	1025.64	480.769	621.795	1089884	1.06055e+08	1.62915e+06	266832	4.08453	83.3791	31.5	3299	66.8045	0	1.06055e+08
15	2004	13.9	402	3199.79	60.56	208586	672	791.5	896.739	434.783	582.065	1107162	1.10213e+08	2.11866e+06	277095	3.99561	83.6759	29.6	2942	67.4745	0	1.10213e+08
15	2005	15.1	244	3204.75	86.87	210904	686.4	807	804.878	390.244	500.976	1124700	1.26829e+08	2.14601e+06	287357	3.91394	83.9727	31.2	3909	68.1445	0	1.26829e+08
15	2006	14.3	325	3180.69	100.24	206059	769.4	870.5	708.155	343.348	441.631	1143200	1.40396e+08	2.31309e+06	294539	3.88132	85.67	27.8	4108	68.05	0	1.40396e+08
15	2007	13.5	305	3280.98	42.36	210841	823.1	1230.3	585.106	400.709	442.199	1153499	1.38665e+08	2.55221e+06	306157	3.76767	85.35	27.3	3793	69.05	0	1.38665e+08
15	2008	15.6	162	3301.06	72.02	193778	826.3	938.3	457.064	313.019	330.748	1164479	1.45292e+08	2.53771e+06	317775	3.66448	85.03	27.9	2612	70.06	0	1.45292e+08
15	2009	15.6	338	3168.91	62.4	194242	879.6	1070.6	407.407	202.469	318.519	1176145	1.40314e+08	2.59974e+06	329393	3.57064	84.71	23.6	2964	71.07	0	1.40314e+08
15	2010	14.8	353	2762.93	117.42	134994	970.3	1146.2	1149.43	758.621	327.126	1188505	1.46029e+08	2.51328e+06	341011	3.48524	84.39	27	3906	72.08	1	1.46029e+08
15	2011	13.7	424	3478.71	100.13	112676	954	957.7	1945.53	1945.53	651.362	1201565	1.65844e+08	2.58174e+06	352632	3.40742	84.08	27.4	3985	73.09	1	1.65844e+08
15	2012	14.9	315	3249.3	49.87	97127	868	1016.6	1724.14	1724.14	581.897	1214000	1.89366e+08	2.40453e+06	361538	3.35788	84.99	26.6	3461.5	73.42	1	1.89366e+08
15	2013	11.4	250	3070.76	52.78	83373	951	1060.9	1434.72	1578.19	497.418	1226000	2.21968e+08	2.56873e+06	370444	3.30954	85.9	30.3	2938	73.75	1	2.21968e+08
15	2014	13.1	221	2533.07	178.94	71244	972	1161.3	1535.63	1400.49	539.803	1238000	2.21969e+08	2.56568e+06	379350	3.26348	86.81	28.9	1291	74.08	1	2.21969e+08
15	2015	15.7	314	4348.07	10.61	63835	985	1217.9	1642.94	1435.93	552.793	1250000	1.63468e+08	2.56749e+06	388256	3.21953	87.72	28.5	1409	74.41	1	1.63468e+08
15	2016	14.1	297	4416.34	4.46	54496	1055.5	1259.9	1500	1580	538.4	1262000	1.60921e+08	2.71514e+06	397165	3.17752	88.64	27.7	1935	74.75	1	1.60921e+08
15	2017	15.8	292	4269.8	3.14	46330.6	1000.7	1331.1	1387.6	1461.61	513.599	1291000	1.59663e+08	2.54406e+06	410508	3.14488	87.5345	28.5	2017	76.1845	1	1.59663e+08
15	2018	14.3686	332	4088.84	36.03	36605.9	1094.7	1337.9	1224.49	826.939	499.673	1306500	3.02959e+08	2.74603e+06	420771	3.10502	87.8314	30.8	2030	76.8545	1	3.02959e+08
15	2019	14.3646	341	4432.76	2.67	27522.6	1213	1417.6	1130.37	747.174	518.538	1322000	4.11156e+08	2.982e+06	431033	3.06705	88.1282	31.5	2159	77.5245	1	4.11156e+08
16	2001	19.2	125	2054.83	533.86	403881	497.78	661.163	1090.91	545.455	662.727	950826	6.68144e+07	1.7458e+06	201104	4.72804	85.1436	20.5	3542	93.5336	0	6.68144e+07
16	2002	18.6114	157.5	2166.34	554.51	363684	541.99	716	992.366	511.45	649.618	969675	7.32048e+07	1.98546e+06	213209	4.548	85.3541	25.1	3978.5	93.6608	0	7.32048e+07
16	2003	18.8	190	2256.69	550.87	258215	583.8	789.8	1025.64	480.769	621.795	988618	7.5107e+07	2.00473e+06	225315	4.38772	85.5645	23.5	4415	93.788	0	7.5107e+07
16	2004	18.1	198	2106.9	580.3	199821	647	829.3	896.739	434.783	582.065	1007724	8.27468e+07	2.03985e+06	237420	4.24448	85.775	24.2	2877	93.9152	0	8.27468e+07
16	2005	18.7	111	2225.6	582.37	213725	650.5	922	804.878	390.244	500.976	1026842	8.8133e+07	2.03383e+06	249525	4.11518	85.9855	26.2	2953	94.0424	0	8.8133e+07
16	2006	18.5	111	2152.86	608.28	214983	726.9	988.1	708.155	343.348	441.631	1046737	9.21908e+07	2.1854e+06	262477	3.98792	86.17	25.4	3476	93.91	0	9.21908e+07
16	2007	17.5	204	2287.51	611.16	190306	764.9	1023.8	585.106	400.709	442.199	1066671	9.66418e+07	2.37171e+06	274210	3.88998	86.78	26.5	4325	94.15	0	9.66418e+07
16	2008	19.3	97	2462.31	630.31	247243	728.7	1083.9	457.064	313.019	330.748	1087123	9.20533e+07	2.2382e+06	285943	3.80189	86.86	26.1	2521	94.4	0	9.20533e+07
16	2009	19.3	165	2109.05	577.12	253197	723.1	1145.7	407.407	202.469	318.519	1108100	9.11376e+07	2.13745e+06	297676	3.7225	86.94	23.6	2369	94.62	0	9.11376e+07
16	2010	19.1	87	1760.36	669.77	213355	788.657	1281.5	1149.43	758.621	327.126	1129613	1.02409e+08	2.04305e+06	309409	3.65087	87.02	25.1	3686	94.84	1	1.02409e+08
16	2011	18.2	123	2366.73	703.35	140434	828	1168.1	1945.53	1945.53	651.362	1151672	1.1471e+08	2.24091e+06	321144	3.58615	86.56	24.7	3296	95.15	1	1.1471e+08
16	2012	19	150	2269.46	524.13	155446	726	1204.1	1724.14	1724.14	581.897	1172000	1.32409e+08	2.01138e+06	333621	3.51297	87	23.2	3562	95.15	1	1.32409e+08
16	2013	14.4	82	2021.57	645.98	105680	801	1327.2	1434.72	1578.19	497.418	1193000	1.47443e+08	2.16372e+06	346098	3.447	87.44	27.2	3828	95.15	1	1.47443e+08
16	2014	15.2	74	1753.24	686.16	88424	811	1480.4	1535.63	1400.49	539.803	1214000	1.41435e+08	2.14086e+06	358575	3.38562	87.88	24.4	2406	95.16	1	1.41435e+08
16	2015	19.6	112	2542.24	374.62	62102	819	1630.5	1642.94	1435.93	552.793	1235000	1.08537e+08	2.13493e+06	371052	3.32837	88.32	24	1735	95.16	1	1.08537e+08
16	2016	18.4	139	2488.42	342.73	13616	887.1	1767.7	1500	1580	538.4	1255000	1.06792e+08	2.28202e+06	383532	3.27222	88.76	24.6	2249	95.17	1	1.06792e+08
16	2017	19.5	94	2463.64	359.47	10427.7	828.7	1846.3	1387.6	1461.61	513.599	1321000	1.05912e+08	2.10687e+06	394790	3.34608	88.5109	25.1	2558	95.5685	1	1.05912e+08
16	2018	18.2679	205	2357.85	391.32	7239.33	899.8	1908.8	1224.49	826.939	499.673	1347000	1.95435e+08	2.25723e+06	406896	3.31043	88.7214	24.4	3216	95.6957	1	1.95435e+08
16	2019	18.344	235	2727.22	408.66	4051	1021.8	2039.9	1130.37	747.174	518.538	1373000	2.68052e+08	2.51207e+06	419001	3.27684	88.9318	25.3	3043	95.8229	1	2.68052e+08
17	2001	14.7	310	2995.64	159	404576	423.454	676.637	1090.91	545.455	662.727	1393544	6.13661e+07	1.48532e+06	269902	5.16315	74.6945	18.2	3144	54.1645	0	6.13661e+07
17	2002	14.0886	334.5	3229.61	91	493800	493.62	717	992.366	511.45	649.618	1401900	6.86242e+07	1.80873e+06	283264	4.94909	75.1035	16.8	2888.5	55.298	0	6.86242e+07
17	2003	14.7	359	3136.96	142.5	505561	447.8	762.8	1025.64	480.769	621.795	1410900	7.16309e+07	1.53854e+06	296626	4.75649	75.5124	21.3	2633	56.4315	0	7.16309e+07
17	2004	13.9	501	3125.4	84.7	404126	558	805.4	896.739	434.783	582.065	1419773	7.72506e+07	1.75982e+06	309988	4.58008	75.9213	22.6	2737	57.5649	0	7.72506e+07
17	2005	15.1	289	3189.11	167.2	425579	706.2	867	804.878	390.244	500.976	1429328	8.5345e+07	2.2084e+06	323351	4.42037	76.3302	29.2	2643	58.6984	0	8.5345e+07
17	2006	14	449	3161.61	214.7	460411	832.2	962	708.155	343.348	441.631	1440156	9.58673e+07	2.50242e+06	337688	4.26475	77.44	28.7	2306	59.42	0	9.58673e+07
17	2007	14	361	3302.29	177.7	494875	935	1025.9	585.106	400.709	442.199	1448531	9.98276e+07	2.89969e+06	350621	4.13133	77.54	28.8	3510	60.73	0	9.98276e+07
17	2008	14.1	229	3192.52	221.6	456522	932.1	1062.2	457.064	313.019	330.748	1458059	9.28444e+07	2.86319e+06	363554	4.01057	77.64	27.7	3250	62.05	0	9.28444e+07
17	2009	14.1	414	3213.83	115.4	399804	1028.1	1118.7	407.407	202.469	318.519	1468748	9.67835e+07	3.03899e+06	376487	3.90119	77.74	28.4	3200	63.36	0	9.67835e+07
17	2010	14.8	311	2774.22	186.3	304086	1165.33	1180.4	1149.43	758.621	327.126	1480607	1.05834e+08	3.01868e+06	389420	3.80208	77.84	25.5	5754	64.68	1	1.05834e+08
17	2011	13.6	373	3403.99	150.9	271201	1159	1078	1945.53	1945.53	651.362	1493645	1.24009e+08	3.13677e+06	402354	3.71227	77.95	25.9	4841	66	1	1.24009e+08
17	2012	14.5	306	3168.05	159.6	222433	1164	1149.4	1724.14	1724.14	581.897	1504000	1.29346e+08	3.22465e+06	416145	3.61412	78.66	25.4	4411.5	66.95	1	1.29346e+08
17	2013	14.1	319	3105.29	160.9	184607	1165	1083.5	1434.72	1578.19	497.418	1514000	1.52439e+08	3.14689e+06	429936	3.52145	79.38	25.4	3982	67.9	1	1.52439e+08
17	2014	15.1	265	2551.2	200.5	160421	1345	1160.8	1535.63	1400.49	539.803	1524000	1.48224e+08	3.55029e+06	443727	3.43454	80.09	28.4	2507	68.85	1	1.48224e+08
17	2015	15.4	444	4008.61	47.34	145362	1432	1237.2	1642.94	1435.93	552.793	1535000	1.12704e+08	3.73263e+06	457518	3.35506	80.81	26.9	2572	69.8	1	1.12704e+08
17	2016	13.7	317	4241.7	17.17	122886	1517.3	1265.7	1500	1580	538.4	1544000	1.10966e+08	3.90305e+06	471310	3.27598	81.53	26.7	2559	70.75	1	1.10966e+08
17	2017	15.8	337	4147.36	21.85	106305	1437.2	1326.5	1387.6	1461.61	513.599	1623000	1.10114e+08	3.65373e+06	483697	3.35541	81.2371	28.9	2306	72.2998	1	1.10114e+08
17	2018	15.225	551	3963.31	35.96	85674.5	1615.6	1350.5	1224.49	826.939	499.673	1640500	1.91152e+08	4.05264e+06	497059	3.30041	81.646	28.4	2362	73.4333	1	1.91152e+08
17	2019	15.3583	412	4265.62	17.01	66260.6	1719.3	1378.7	1130.37	747.174	518.538	1658000	2.48274e+08	4.22661e+06	510421	3.2483	82.0549	27.8	3246	74.5667	1	2.48274e+08
18	2001	17.3	119	1916.88	274.22	508641	249.982	1480.33	1090.91	545.455	662.727	2328832	1.82723e+08	877815	463029	5.02956	80.6209	22.5	6153	57.9164	0	1.82723e+08
18	2002	16.6686	129	2088.58	252.5	499594	322.629	1401	992.366	511.45	649.618	2391899	1.92139e+08	1.1829e+06	494707	4.83498	80.882	21.8	6900	57.9353	0	1.92139e+08
18	2003	17.4	155	2022.52	304.16	437219	330.1	1610.2	1025.64	480.769	621.795	2455585	1.87355e+08	1.13457e+06	526386	4.66499	81.1431	25.7	7647	57.9542	0	1.87355e+08
18	2004	16.6	55	1961	239.8	432812	489	2004.7	896.739	434.783	582.065	2519877	1.99908e+08	1.54268e+06	558065	4.51539	81.4042	25.8	7196	57.9731	0	1.99908e+08
18	2005	16.3	134	2173.4	232.14	457999	525.4	2345	804.878	390.244	500.976	2584957	2.40843e+08	1.64372e+06	589743	4.38319	81.6653	24.3	25208	57.992	0	2.40843e+08
18	2006	15.8	81	1977.88	211.58	480625	690.5	2987	708.155	343.348	441.631	2652413	2.95448e+08	2.07702e+06	615936	4.30631	82.81	28.5	31255	58.53	0	2.95448e+08
18	2007	16.1	99	2081.16	241.54	641376	747	2925	585.106	400.709	442.199	2707305	3.03511e+08	2.31768e+06	650028	4.16491	82.68	26.1	16167	58.32	0	3.03511e+08
18	2008	17.4	78	1683.24	318.08	443045	750.7	2904.8	457.064	313.019	330.748	2763382	2.44259e+08	2.30659e+06	684120	4.03932	82.55	26.5	13456	58.11	0	2.44259e+08
18	2009	17.4	119	2096.54	272.42	332177	759.8	3506.8	407.407	202.469	318.519	2820670	2.51937e+08	2.24656e+06	718212	3.92735	82.43	22.7	13614	57.9	0	2.51937e+08
18	2010	16.5	134	1903.7	254.48	313723	903.8	3238.6	1149.43	758.621	327.126	2879196	3.07883e+08	2.34179e+06	752304	3.82717	82.3	23.1	16591	57.69	1	3.07883e+08
18	2011	16.7	108	2172.98	297.56	217373	838	2863.9	1945.53	1945.53	651.362	2938988	3.21915e+08	2.26845e+06	786400	3.73727	82.18	22.2	12861	57.49	1	3.21915e+08
18	2012	14.9	119	2114.8	139.24	245518	872	2999.2	1724.14	1724.14	581.897	2982000	3.94562e+08	2.41631e+06	815664	3.65592	82.82	26.1	11570	57.73	1	3.94562e+08
18	2013	15.4	169	1902.08	311.78	231741	978	3122.3	1434.72	1578.19	497.418	3026000	4.92714e+08	2.64235e+06	844928	3.58137	83.47	29.2	10279	57.98	1	4.92714e+08
18	2014	16.4	123	1703.2	234.62	256359	1014	3736.9	1535.63	1400.49	539.803	3071000	4.77133e+08	2.67738e+06	874192	3.51296	84.12	26.6	8022	58.22	1	4.77133e+08
18	2015	17.2	110	2485.03	52.67	202750	1018	3887.9	1642.94	1435.93	552.793	3117000	3.4593e+08	2.65426e+06	903456	3.45009	84.77	27.3	9026	58.47	1	3.4593e+08
18	2016	16	98	2359.02	84.84	154778	1047.1	3973.4	1500	1580	538.4	3163000	3.41132e+08	2.69423e+06	932721	3.39115	85.42	26.1	7869	58.72	1	3.41132e+08
18	2017	17.1	35	2486.97	98.67	127747	1106.6	4259.7	1387.6	1461.61	513.599	3213000	3.38974e+08	2.81394e+06	969886	3.31276	84.7984	27.7	9429	58.2189	1	3.38974e+08
18	2018	16.3833	101	2427.06	98.48	100716	1226.5	4350.9	1224.49	826.939	499.673	3256000	5.87684e+08	3.07727e+06	1.00156e+06	3.25091	85.0595	27.9	11998	58.2378	1	5.87684e+08
18	2019	16.38	129	2684.78	162.22	73685	1373.3	4700.9	1130.37	747.174	518.538	3299000	9.25318e+08	3.3767e+06	1.03324e+06	3.19286	85.3205	26.3	9680	58.2567	1	9.25318e+08
19	2001	19.6	357	2476.26	320.44	605290	192.421	972.141	1090.91	545.455	662.727	1829677	96325400	676204	389516	4.69731	80.2427	7	3373	61.9645	0	96325400
19	2002	15.4543	395.5	2653.98	235.02	575573	296.057	1037	992.366	511.45	649.618	1838486	1.04062e+08	1.08573e+06	402615	4.56636	80.4782	20.2	4134	62.807	0	1.04062e+08
19	2003	16.2	434	2643.98	308.94	498795	409.7	1107.2	1025.64	480.769	621.795	1847747	1.11365e+08	1.40783e+06	415715	4.44474	80.7136	22.4	4895	63.6495	0	1.11365e+08
19	2004	14.5	495	2648.19	207.98	438185	440	1188.3	896.739	434.783	582.065	1857452	1.23405e+08	1.38807e+06	428815	4.3316	80.9491	23.2	3089	64.4919	0	1.23405e+08
19	2005	16	299	2730.28	306.58	450835	604.4	1313	804.878	390.244	500.976	1867614	1.35846e+08	1.89039e+06	441914	4.22619	81.1845	21.8	2871	65.3344	0	1.35846e+08
19	2006	15.4	430	2690.57	376.56	501997	707.4	1448.7	708.155	343.348	441.631	1879385	1.44594e+08	2.12753e+06	445863	4.21516	82.16	19.6	3382	66.79	0	1.44594e+08
19	2007	14.8	344	2758.52	296.96	525765	938.6	1542.2	585.106	400.709	442.199	1891795	1.49336e+08	2.91104e+06	462989	4.08605	82.07	19.7	5408	67.36	0	1.49336e+08
19	2008	16.4	292	2724.04	368.76	480832	945.6	1441.7	457.064	313.019	330.748	1904580	1.4764e+08	2.90478e+06	480115	3.96692	81.98	22	3715	67.93	0	1.4764e+08
19	2009	16.4	415	2774.39	203.06	454868	928.5	1570.4	407.407	202.469	318.519	1917745	1.54623e+08	2.7449e+06	497241	3.85677	81.89	22.1	3708	68.51	0	1.54623e+08
19	2010	16	342	2331.67	328.12	389330	1125.14	1595.6	1149.43	758.621	327.126	1931293	1.85136e+08	2.91485e+06	514367	3.7547	81.8	20.6	5375	69.08	1	1.85136e+08
19	2011	15.1	415	2815.41	294.64	294911	1010	1416.3	1945.53	1945.53	651.362	1945227	2.08653e+08	2.73372e+06	531497	3.6599	81.71	17.5	3940	69.66	1	2.08653e+08
19	2012	17.1	317	2660.52	307.04	390998	1023	1516.8	1724.14	1724.14	581.897	1954000	2.31259e+08	2.83454e+06	540569	3.61471	82.27	22.1	3691.5	70.77	1	2.31259e+08
19	2013	16.5	409	2646.22	276.2	286445	1128	1591.2	1434.72	1578.19	497.418	1962000	2.46235e+08	3.04726e+06	549641	3.5696	82.83	22.4	3443	71.88	1	2.46235e+08
19	2014	17.2	224	2231.86	323.22	242929	1141	1735.3	1535.63	1400.49	539.803	1970000	2.62001e+08	3.01215e+06	558713	3.52596	83.39	22.3	1970	72.99	1	2.62001e+08
19	2015	16.5	513	3092.53	234.17	214421	1243	1926.5	1642.94	1435.93	552.793	1977000	1.92633e+08	3.24032e+06	567785	3.48195	83.95	21.9	1933	74.1	1	1.92633e+08
19	2016	14.5	457	3225.25	211.97	238049	1324.5	1899.6	1500	1580	538.4	1983000	1.89888e+08	3.40749e+06	576861	3.43757	84.52	16.9	2013	75.21	1	1.89888e+08
19	2017	16.5	342	3174.82	240.28	228526	1243	2156.3	1387.6	1461.61	513.599	1967000	1.88625e+08	3.16046e+06	599111	3.2832	84.01	19.9	3055	75.4438	1	1.88625e+08
19	2018	16.0571	692	2996.64	218.31	205858	1419.8	2200.4	1224.49	826.939	499.673	1978000	3.70835e+08	3.56192e+06	612211	3.23091	84.2455	24.6	7132	76.2863	1	3.70835e+08
19	2019	16.0214	686	3337.33	200.44	193786	1533	2247.8	1130.37	747.174	518.538	1989000	4.35803e+08	3.76905e+06	625311	3.18082	84.4809	28	3368	77.1287	1	4.35803e+08
20	2001	16.1	334	2604.6	121.88	56391.6	89.3607	244.531	1090.91	545.455	662.727	589288	2.80362e+08	313394	96582.3	6.10141	79.8127	13.8	1718	43.9991	0	2.80362e+08
20	2002	15.4	337	2714.9	55	58138.5	110.557	283	992.366	511.45	649.618	597810	2.81838e+08	404994	102563	5.82872	80.0817	15.4	1679.5	44.8097	0	2.81838e+08
20	2003	15.2	340	2917.75	30.47	52118.7	140	328	1025.64	480.769	621.795	606531	2.65401e+08	480760	108544	5.5879	80.3507	15.9	1641	45.6204	0	2.65401e+08
20	2004	14.2	431	2984.7	19.69	61011.6	157	339.6	896.739	434.783	582.065	615423	3.31018e+08	495048	114524	5.37374	80.6197	19.2	1854	46.431	0	3.31018e+08
20	2005	15.1	441	2926.3	45.24	61026.5	158.8	386	804.878	390.244	500.976	624564	3.89882e+08	496556	120505	5.1829	80.8887	19.6	2036	47.2416	0	3.89882e+08
20	2006	14.2	413	3031.85	47.29	76628	176.2	436.6	708.155	343.348	441.631	634299	3.89286e+08	529837	126514	5.01367	81.65	18.8	3068	47.64	0	3.89286e+08
20	2007	14.6	225	3008.9	37.34	73475	236.9	499.6	585.106	400.709	442.199	638583	3.27752e+08	734625	132482	4.82015	81.7	16	3488	48.63	0	3.27752e+08
20	2008	15.9	200	2797.9	98.9	73852	246.1	527.3	457.064	313.019	330.748	643152	2.62502e+08	755908	138450	4.64537	81.75	16.1	2962	49.62	0	2.62502e+08
20	2009	15.9	420	2881.9	81.66	74459	252.4	569.9	407.407	202.469	318.519	648012	2.00147e+08	746087	144418	4.48706	81.81	15.2	2751	50.61	0	2.00147e+08
20	2010	15.6	274	2540.6	89.77	56022	280.129	628	1149.43	758.621	327.126	653169	2.60548e+08	725679	150386	4.34328	81.86	17	4194	51.6	1	2.60548e+08
20	2011	14.9	240	2873.75	76.03	65996.9	288	467.1	1945.53	1945.53	651.362	658629	2.8059e+08	779491	156355	4.21239	81.92	16.1	2024	52.62	1	2.8059e+08
20	2012	15.4	386	3014.25	39.78	60557.8	288	626.8	1724.14	1724.14	581.897	669000	1.88285e+08	797932	162348	4.12078	82.4	17.3	1539.5	53.24	1	1.88285e+08
20	2013	14.7	324	2846.8	68.01	49036.7	314	673.5	1434.72	1578.19	497.418	681000	2.33407e+08	848246	168341	4.04536	82.88	14.2	1055	53.86	1	2.33407e+08
20	2014	15	297	2533.85	60.72	33670.6	304	733.8	1535.63	1400.49	539.803	692000	1.88704e+08	802528	174334	3.96939	83.37	15.4	1105	54.49	1	1.88704e+08
20	2015	15.7	310	3271.95	13.56	25616.5	332	903.8	1642.94	1435.93	552.793	703000	1.78953e+08	865487	180327	3.89847	83.85	16.8	1247	55.11	1	1.78953e+08
20	2016	15.2	317	3235.51	27.62	24546	329.9	1033.8	1500	1580	538.4	714000	1.72864e+08	848759	186320	3.83212	84.34	25.3	1277	55.74	1	1.72864e+08
20	2017	16.2	150	3158.56	27.05	19927.4	345.5	1184.6	1387.6	1461.61	513.599	724000	1.6868e+08	878497	192272	3.76549	84.1167	24.3	1484	56.9693	1	1.6868e+08
20	2018	15.7071	336	3182.45	33.34	15365.1	398.4	1158.1	1224.49	826.939	499.673	734000	4.51315e+08	999503	198253	3.70234	84.3857	23.3	1508	57.7799	1	4.51315e+08
20	2019	15.7893	311	3558	65.36	11135	438.1	1260.7	1130.37	747.174	518.538	744000	3.22923e+08	1.07715e+06	204234	3.64289	84.6547	24.4	1897	58.5905	1	3.22923e+08
21	2001	18.7	468	1816.65	302.36	227662	514.829	769.265	1090.91	545.455	662.727	1521642	9.19977e+07	1.80512e+06	303424	5.01491	79.6136	26.3	2235	47.0118	0	9.19977e+07
21	2002	18.219	532	2005.62	350.56	230393	578.586	838	992.366	511.45	649.618	1539518	9.85433e+07	2.11911e+06	320424	4.80463	80.0115	31.4	2741.5	47.4218	0	9.85433e+07
21	2003	18	596	2054.76	214.39	213799	633.5	886.1	1025.64	480.769	621.795	1557899	1.05334e+08	2.17524e+06	337424	4.61703	80.4095	25	3248	47.8318	0	1.05334e+08
21	2004	17.9	671	1912.28	272.5	226208	706	972.1	896.739	434.783	582.065	1576715	1.14401e+08	2.2259e+06	354424	4.44866	80.8074	25.9	2390	48.2418	0	1.14401e+08
21	2005	18.4	582	1930.06	330.76	203581	754.2	1072	804.878	390.244	500.976	1596151	1.20581e+08	2.35796e+06	371425	4.29737	81.2053	36	2530	48.6518	0	1.20581e+08
21	2006	18.6	522	1932.89	430.39	205339	871.3	1206.6	708.155	343.348	441.631	1617087	1.2348e+08	2.61942e+06	380244	4.25276	82.07	33.3	2788	49.17	0	1.2348e+08
21	2007	17.2	332	2205.17	325.36	204670	911.2	1288.9	585.106	400.709	442.199	1647702	1.30546e+08	2.82531e+06	400844	4.11058	82.26	32.3	3450	49.53	0	1.30546e+08
21	2008	18.5	422	2182.19	334.56	203258	936.6	1341.1	457.064	313.019	330.748	1678986	1.22819e+08	2.87649e+06	421444	3.98389	82.45	32.7	3130	49.89	0	1.22819e+08
21	2009	18.5	649	2052.67	238.23	163821	1022.5	1366.8	407.407	202.469	318.519	1710955	1.24771e+08	3.02198e+06	442044	3.87055	82.65	32.9	3233	50.26	0	1.24771e+08
21	2010	19.1	360	1910.35	486.52	150873	1088.64	1620.5	1149.43	758.621	327.126	1743625	1.30799e+08	2.81987e+06	462644	3.76883	82.84	31	4374	50.62	1	1.30799e+08
21	2011	16.9	724	2336.97	354.49	127401	1088	1341	1945.53	1945.53	651.362	1777014	1.38224e+08	2.94442e+06	483245	3.67725	83.04	29.9	3081	50.99	1	1.38224e+08
21	2012	18.9	676	2080.29	363.06	107352	938	1517.7	1724.14	1724.14	581.897	1808000	1.56546e+08	2.59853e+06	496645	3.64043	83.64	27.6	2712.5	51.44	1	1.56546e+08
21	2013	15	387	1996.47	289.52	93488	1116	1520.8	1434.72	1578.19	497.418	1839000	1.8464e+08	3.01446e+06	510045	3.60556	84.24	32.8	2344	51.9	1	1.8464e+08
21	2014	16.2	364	1739.6	408.28	81352	1142	1868.4	1535.63	1400.49	539.803	1871000	1.80795e+08	3.0145e+06	523445	3.5744	84.84	23.3	1347	52.35	1	1.80795e+08
21	2015	18.8	478	2090.15	461.85	73241	1180	1931.4	1642.94	1435.93	552.793	1903000	1.35698e+08	3.07585e+06	536845	3.54478	85.44	25.8	1652	52.81	1	1.35698e+08
21	2016	17.8	491	2007.87	540.24	78557	1277.2	2018.4	1500	1580	538.4	1935000	1.33361e+08	3.28555e+06	550249	3.51659	86.05	25.6	1792	53.27	1	1.33361e+08
21	2017	18.6	424	1911.09	606.55	83953	1184.3	2121.9	1387.6	1461.61	513.599	1899000	1.32127e+08	3.01097e+06	575429	3.30015	85.9802	25.9	1894	53.5718	1	1.32127e+08
21	2018	17.5676	647	2013.45	452.56	75558.7	1279.3	2198	1224.49	826.939	499.673	1925000	2.3372e+08	3.20927e+06	592429	3.24933	86.3781	28.5	2381	53.9818	1	2.3372e+08
21	2019	17.5269	504	2168.62	425.04	73372.2	1372.8	2103.2	1130.37	747.174	518.538	1951000	3.38524e+08	3.37501e+06	609429	3.20136	86.776	26.5	3720	54.3918	1	3.38524e+08
22	2001	17	1262	2043	153.76	510984	1016.61	1522.66	1090.91	545.455	662.727	2323559	1.67346e+08	3.56467e+06	586644	3.96077	80.5873	30	3924	49.9309	0	1.67346e+08
22	2002	16.719	1312	2223.22	185.76	516498	1112.76	1648	992.366	511.45	649.618	2338084	1.79779e+08	4.07576e+06	604812	3.8658	81.0062	26.3	4892	50.8773	0	1.79779e+08
22	2003	16.3	1362	2293.42	113.27	537079	1194.5	1715.5	1025.64	480.769	621.795	2353335	1.82849e+08	4.10188e+06	622981	3.77754	81.4251	30.6	5860	51.8236	0	1.82849e+08
22	2004	17.8	2276	2084.12	138.51	480036	1322	1807.4	896.739	434.783	582.065	2369225	1.84538e+08	4.16818e+06	641150	3.69527	81.844	36.2	4042	52.77	0	1.84538e+08
22	2005	16.8	1070	2145.96	184.24	479593	1350.8	2048	804.878	390.244	500.976	2385953	2.02675e+08	4.22348e+06	659319	3.61882	82.2629	29.6	3932	53.7164	0	2.02675e+08
22	2006	16.8	1476	2188.52	263.46	445468	1544	2138.9	708.155	343.348	441.631	2404861	2.13226e+08	4.64197e+06	669695	3.59098	83.11	31.08	4947	53.88	0	2.13226e+08
22	2007	15.9	1134	2218.84	219.47	422030	1727	2308.2	585.106	400.709	442.199	2416552	2.31744e+08	5.35486e+06	691292	3.4957	83.34	29.6	6092	55.17	0	2.31744e+08
22	2008	16.9	1058	2305.04	172.7	387295	1485.7	2335.5	457.064	313.019	330.748	2429980	2.25741e+08	4.56308e+06	712889	3.40864	83.57	27.1	5374	56.46	0	2.25741e+08
22	2009	16.9	1088	2164.84	119.82	411780	1857.3	2459.3	407.407	202.469	318.519	2445163	2.23476e+08	5.48946e+06	734486	3.32908	83.8	25.8	4852	57.75	0	2.23476e+08
22	2010	17.5	1127	1952.58	321.8	332180	1881.9	2785.9	1149.43	758.621	327.126	2462121	2.26761e+08	4.87475e+06	756083	3.25642	84.03	24.8	5823	59.04	1	2.26761e+08
22	2011	15.6	1637	2398.18	206.6	313682	1928	2342.6	1945.53	1945.53	651.362	2480874	2.49409e+08	5.21785e+06	777684	3.19008	84.27	22.2	4731	60.34	1	2.49409e+08
22	2012	17.4	1442	2096.72	201.66	263296	1643	2516	1724.14	1724.14	581.897	2496000	2.78534e+08	4.55171e+06	792423	3.14983	84.87	24.8	4877.5	60.94	1	2.78534e+08
22	2013	16.4	1325	2038.4	136.75	252606	1851	2615.4	1434.72	1578.19	497.418	2511000	3.29147e+08	5e+06	807162	3.1109	85.48	26.7	5024	61.54	1	3.29147e+08
22	2014	16.8	1318	1848.24	287.77	216464	2062	2934.6	1535.63	1400.49	539.803	2527000	3.16491e+08	5.44305e+06	821901	3.07458	86.08	26.2	3877	62.14	1	3.16491e+08
22	2015	17.3	1388	2116.6	253.37	187488	2117	3180.5	1642.94	1435.93	552.793	2543000	2.40577e+08	5.51835e+06	836640	3.03954	86.69	30.1	3397	62.74	1	2.40577e+08
22	2016	16.1	1479	2073.4	213.73	84506	2447.5	3236.1	1500	1580	538.4	2560000	2.36472e+08	6.29587e+06	851382	3.00688	87.3	29.5	4255	63.34	1	2.36472e+08
22	2017	17.7	864	1987.89	316.78	74803.5	2280.3	3610.2	1387.6	1461.61	513.599	2543000	2.34317e+08	5.7972e+06	877343	2.89853	87.2898	32	4343	65.0727	1	2.34317e+08
22	2018	17.0643	1084	1841.01	272.54	65101.1	2342.6	3601.2	1224.49	826.939	499.673	2552500	4.38209e+08	5.87647e+06	895511	2.85033	87.7087	32.6	4925	66.0191	1	4.38209e+08
22	2019	17.1119	1703	1878.65	200.59	55398.6	2519.2	3649.5	1130.37	747.174	518.538	2562000	5.77067e+08	6.19324e+06	913680	2.80404	88.1276	33.2	5211	66.9655	1	5.77067e+08
23	2001	17.5	440	2232	387.05	324589	435.918	662.52	1090.91	545.455	662.727	1650828	9.01493e+07	1.52879e+06	328892	5.01936	79.39	6.4	3000	56.6455	0	9.01493e+07
23	2002	17.0314	478.5	2367.11	287.15	358120	489.243	712	992.366	511.45	649.618	1662826	9.02348e+07	1.79233e+06	341384	4.87083	79.5811	13.4	3262.5	57.147	0	9.02348e+07
23	2003	17.3	517	2348.73	367.7	343959	436.9	747.7	1025.64	480.769	621.795	1675289	9.27309e+07	1.50071e+06	353877	4.7341	79.7722	16	3525	57.6485	0	9.27309e+07
23	2004	17.1	599	2256.32	375.6	314765	594	799.2	896.739	434.783	582.065	1688182	9.67299e+07	1.87307e+06	366370	4.60786	79.9633	13.3	3082	58.1501	0	9.67299e+07
23	2005	17.5	434	2313.56	396.25	272959	635.4	855	804.878	390.244	500.976	1701594	1.08148e+08	1.98676e+06	378862	4.49132	80.1544	25.5	2694	58.6516	0	1.08148e+08
23	2006	17	510	2403.52	476.05	272950	839.5	974.4	708.155	343.348	441.631	1716527	1.22046e+08	2.52395e+06	384099	4.46897	81.07	21.7	6478	59.43	0	1.22046e+08
23	2007	17	468	2470.13	384.4	286595	865.3	1008.7	585.106	400.709	442.199	1723796	1.19163e+08	2.68315e+06	399784	4.31182	80.94	19.3	6378	59.81	0	1.19163e+08
23	2008	17.6	317	2363.45	462.85	262958	878.2	1008.5	457.064	313.019	330.748	1731200	1.09567e+08	2.69724e+06	415469	4.16686	80.81	19	3668	60.19	0	1.09567e+08
23	2009	17.6	475	2431.03	357.85	259630	668.5	1071.2	407.407	202.469	318.519	1738742	1.1195e+08	1.97611e+06	431154	4.03276	80.69	18.5	4383	60.57	0	1.1195e+08
23	2010	17.6	415	2138.59	500.8	214933	915.843	1096.2	1149.43	758.621	327.126	1746423	1.3356e+08	2.37239e+06	446839	3.90839	80.56	19	6316	60.95	1	1.3356e+08
23	2011	16.2	286	2529.95	409.85	207353	867	949.4	1945.53	1945.53	651.362	1754243	1.38567e+08	2.34652e+06	462528	3.79273	80.44	17.8	5059	61.33	1	1.38567e+08
23	2012	17.8	382	2413.21	458.7	194028	841	1120.6	1724.14	1724.14	581.897	1770000	1.61242e+08	2.32997e+06	471827	3.75137	80.94	15	4084.5	61.95	1	1.61242e+08
23	2013	16.7	434	2332.73	375.8	154574	937	1222.9	1434.72	1578.19	497.418	1785000	1.86085e+08	2.5311e+06	481126	3.71005	81.45	17	3110	62.57	1	1.86085e+08
23	2014	17.6	370	1942.59	445.55	150380	947	1359.7	1535.63	1400.49	539.803	1801000	1.79523e+08	2.49989e+06	490425	3.67233	81.96	19.2	1579	63.2	1	1.79523e+08
23	2015	17.9	536	2651.13	465.62	149840	1001	1489.5	1642.94	1435.93	552.793	1816000	1.35713e+08	2.6094e+06	499724	3.63401	82.47	22.9	1663	63.82	1	1.35713e+08
23	2016	17.2	563	2677.26	415.32	123401	1053.6	1552.3	1500	1580	538.4	1831000	1.33553e+08	2.71044e+06	509025	3.59707	82.98	22	1929	64.45	1	1.33553e+08
23	2017	18.6	332	2560.26	474.57	91494.4	1022.5	1689.6	1387.6	1461.61	513.599	1773000	1.32469e+08	2.59962e+06	528774	3.35304	82.4475	23	2314	64.6702	1	1.32469e+08
23	2018	18.4571	889	2508.14	479.48	87996.4	1184.9	1727.7	1224.49	826.939	499.673	1783000	2.3998e+08	2.97244e+06	541267	3.29413	82.6385	23.3	2683	65.1717	1	2.3998e+08
23	2019	18.7143	784	2895.8	490.34	72682.6	1298	1697.2	1130.37	747.174	518.538	1793000	3.28214e+08	3.19107e+06	553759	3.23787	82.8296	21.3	3423	65.6733	1	3.28214e+08
24	2001	18.3	591	1758.3	269.44	1112842	880.639	1970.76	1090.91	545.455	662.727	2762391	2.49116e+08	3.08979e+06	631935	4.37132	82.6255	27.3	3417	50.5291	0	2.49116e+08
24	2002	17.8371	681	1948.58	311.26	1027467	1126.33	2095	992.366	511.45	649.618	2792310	2.63307e+08	4.12695e+06	662041	4.21773	82.9934	27.2	5384.5	50.9891	0	2.63307e+08
24	2003	17.8	771	2052.5	201.12	937006	1238.9	2185.1	1025.64	480.769	621.795	2823089	2.76294e+08	4.25542e+06	692147	4.07874	83.3613	29.6	7352	51.4491	0	2.76294e+08
24	2004	17.7	1067	1822.62	271.42	893168	1668	2397.5	896.739	434.783	582.065	2854632	2.80542e+08	5.25979e+06	722253	3.9524	83.7292	33.1	6280	51.9091	0	2.80542e+08
24	2005	18.1	714	1876.84	330.46	851528	1908.2	2627	804.878	390.244	500.976	2887201	3.14192e+08	5.96662e+06	752359	3.83753	84.0971	33	4066	52.3691	0	3.14192e+08
24	2006	18.4	684	1926.42	417.98	786492	2239.3	2876.9	708.155	343.348	441.631	2922432	3.25535e+08	6.73262e+06	783737	3.72884	85	33.9	4779	53.17	0	3.25535e+08
24	2007	17.5	676	1991.62	371.7	757714	2397.4	3065.1	585.106	400.709	442.199	2951898	3.41635e+08	7.43391e+06	813283	3.62961	85.13	33.8	6266	53.48	0	3.41635e+08
24	2008	18.4	715	1965.64	365.6	709300	2492.6	3285	457.064	313.019	330.748	2981776	3.55354e+08	7.6556e+06	842829	3.53782	85.26	29.2	5995	53.79	0	3.55354e+08
24	2009	18.4	955	1857.04	241.04	628124	2819.2	3301.3	407.407	202.469	318.519	3012072	3.47247e+08	8.33238e+06	872375	3.45273	85.4	28.6	5127	54.1	0	3.47247e+08
24	2010	18.9	547	1684.78	546.54	561402	3091.84	3843.6	1149.43	758.621	327.126	3042792	3.76178e+08	8.0088e+06	901921	3.37368	85.53	26.8	6786	54.41	1	3.76178e+08
24	2011	17.1	919	2148.5	359.3	359425	2892	3274.6	1945.53	1945.53	651.362	3073943	3.98669e+08	7.82651e+06	931469	3.3001	85.67	28.9	6248	54.72	1	3.98669e+08
24	2012	19.1	855	1887.16	385.64	333455	2515	3718	1724.14	1724.14	581.897	3100000	4.44172e+08	6.9673e+06	962134	3.222	86.27	25.3	6511	55.33	1	4.44172e+08
24	2013	18	741	1814.76	302.96	286798	3023	3815.6	1434.72	1578.19	497.418	3127000	5.16925e+08	8.16551e+06	992799	3.14968	86.87	28.2	6774	55.94	1	5.16925e+08
24	2014	18	641	1608.56	461.36	222670	3154	4360.4	1535.63	1400.49	539.803	3155000	4.90214e+08	8.32536e+06	1023464	3.08267	87.47	26.4	4235	56.55	1	4.90214e+08
24	2015	18.6	725	2033.03	468.13	174629	3312	4618.1	1642.94	1435.93	552.793	3182000	3.79398e+08	8.63303e+06	1054129	3.01861	88.07	28.9	4416	57.16	1	3.79398e+08
24	2016	18	824	2060.17	392.36	163282	3636.2	4748.2	1500	1580	538.4	3209000	3.73074e+08	9.3537e+06	1084798	2.95815	88.68	29.4	4374	57.77	1	3.73074e+08
24	2017	19	540	1987.33	490.77	116443	3431.7	5308.1	1387.6	1461.61	513.599	3313000	3.69804e+08	8.72439e+06	1.11363e+06	2.97496	88.512	31.4	4376	57.8891	1	3.69804e+08
24	2018	18.8429	888	1874.31	554.25	72735.2	3631.2	5376.2	1224.49	826.939	499.673	3339000	6.58319e+08	9.10887e+06	1.14374e+06	2.91938	88.8799	32.9	4574	58.3491	1	6.58319e+08
24	2019	18.9893	862	1963.83	390.61	32725.4	3970.6	5436.7	1130.37	747.174	518.538	3365000	8.46654e+08	9.76123e+06	1173842	2.86665	89.2478	34	5682	58.8091	1	8.46654e+08
25	2001	14.8	260	2905.52	135.72	205729	642.682	817.536	1090.91	545.455	662.727	1290491	1.59272e+08	2.25317e+06	327786	3.93699	81.6845	25.4	2046	65.4164	0	1.59272e+08
25	2002	14.2124	314	3142.26	109.81	245146	713.443	881	992.366	511.45	649.618	1301854	1.67084e+08	2.61289e+06	336826	3.86507	81.9875	26.6	2306	66.2118	0	1.67084e+08
25	2003	14.9	368	3144.96	154.66	359073	759.3	938.1	1025.64	480.769	621.795	1313538	1.6413e+08	2.60743e+06	345865	3.79784	82.2905	28.7	2566	67.0073	0	1.6413e+08
25	2004	13.8	447	3087.72	114.24	367902	846	1024.5	896.739	434.783	582.065	1325532	1.76506e+08	2.6675e+06	354904	3.7349	82.5935	28.3	1622	67.8027	0	1.76506e+08
25	2005	14.9	254	3287.46	168.7	357823	899	1083	804.878	390.244	500.976	1337831	1.86505e+08	2.81089e+06	363943	3.67593	82.8965	27.9	1904	68.5982	0	1.86505e+08
25	2006	14	283	3218.12	170.94	326789	1060.9	1164.7	708.155	343.348	441.631	1351257	2.12498e+08	3.18953e+06	364564	3.7065	83.92	26.3	2360	68.97	0	2.12498e+08
25	2007	13.1	380	3247.8	119.22	421252	1145.6	1213.5	585.106	400.709	442.199	1362257	2.09058e+08	3.55238e+06	378038	3.60349	83.906	24.7	3750	69.95	0	2.09058e+08
25	2008	15.4	191	3475.94	138.04	374970	1089.2	1246.4	457.064	313.019	330.748	1374022	1.90255e+08	3.3454e+06	390512	3.51851	83.892	22.7	2859	70.93	0	1.90255e+08
25	2009	15.4	322	3217.78	149.19	215495	1175.4	1312.1	407.407	202.469	318.519	1386557	1.84015e+08	3.47388e+06	402986	3.44071	83.878	27.3	2859	71.91	0	1.84015e+08
25	2010	14.5	262	2684.34	166.36	170141	1279.53	1368.9	1149.43	758.621	327.126	1399868	2.06972e+08	3.3142e+06	415460	3.36944	83.864	27.3	3654	72.89	1	2.06972e+08
25	2011	14.1	199	3392.7	184.6	112999	1173	1152.9	1945.53	1945.53	651.362	1413959	2.44825e+08	3.17435e+06	426937	3.31187	83.85	25.9	3185	73.9	1	2.44825e+08
25	2012	14.8	289	3215.98	108.02	95574	1124	1211.9	1724.14	1724.14	581.897	1428000	2.846e+08	3.11362e+06	432722	3.30004	84.47	27.7	3147	74.5	1	2.846e+08
25	2013	14.1	264	3015.74	178.82	81453	1120	1303.3	1434.72	1578.19	497.418	1442000	3.04801e+08	3.02519e+06	438507	3.28843	85.09	28.6	3109	75.1	1	3.04801e+08
25	2014	15.2	264	2736.78	213.66	59504	1172	1335.3	1535.63	1400.49	539.803	1456000	3.22817e+08	3.09354e+06	444292	3.27712	85.71	28.7	1744	75.7	1	3.22817e+08
25	2015	15.1	285	3587.19	42.59	46350	1201	1432.4	1642.94	1435.93	552.793	1470000	2.33363e+08	3.13044e+06	450077	3.26611	86.33	28.6	1714	76.3	1	2.33363e+08
25	2016	14	374	3610.11	52.81	82024	1246.8	1433.2	1500	1580	538.4	1485000	2.29625e+08	3.20726e+06	455866	3.25754	86.95	28.3	1885	76.93	1	2.29625e+08
25	2017	15.8	168	3532.75	34.39	59369.2	1169.2	1572.6	1387.6	1461.61	513.599	1444000	2.27743e+08	2.97244e+06	472413	3.05665	86.5325	27.7	2042	78.1436	1	2.27743e+08
25	2018	15.2679	526	3462.56	81.94	59245.7	1331	1560.7	1224.49	826.939	499.673	1455500	4.25837e+08	3.3388e+06	481453	3.02314	86.8355	26.4	2678	78.9391	1	4.25837e+08
25	2019	15.394	484	3848.36	85.44	57081	1463.8	1663	1130.37	747.174	518.538	1467000	5.21237e+08	3.59859e+06	490492	2.99088	87.1385	25.8	3233	79.7345	1	5.21237e+08
26	2001	27.3	85	177.92	1643.65	67906.3	0	2643.19	1090.91	545.455	662.727	1232860	1.34199e+08	841.36	209195	5.89334	79.0636	15.4	1905	42.9	0	1.34199e+08
26	2002	27.0657	75.5	179.6	1696.3	90370	0	2848	992.366	511.45	649.618	1266008	1.32252e+08	993.708	228110	5.54999	79.6032	15.7	1826	43.6568	0	1.32252e+08
26	2003	27.4	66	182.42	1623.95	119581	0	3092.3	1025.64	480.769	621.795	1299551	1.43941e+08	1066.2	247025	5.26081	80.1427	22.5	1747	44.4136	0	1.43941e+08
26	2004	26.9	203	132.02	1638.35	138636	0	3281.3	896.739	434.783	582.065	1333450	1.72121e+08	1066.3	265940	5.01411	80.6823	21.8	1654	45.1705	0	1.72121e+08
26	2005	27.2	95	225.02	1639.75	110102	0	3623	804.878	390.244	500.976	1367897	1.74687e+08	1067.91	284854	4.8021	81.2218	23	1981	45.9273	0	1.74687e+08
26	2006	27	277	279.28	1732.3	147313	0	4052.2	708.155	343.348	441.631	1403674	1.79694e+08	1202.44	304513	4.60957	82.44	24.1	2682	47.11	0	1.79694e+08
26	2007	27.3	99	203.68	1748.35	223267	0	4389	585.106	400.709	442.199	1436586	1.75327e+08	1489.71	323100	4.44626	82.68	24.8	3072	47.68	0	1.75327e+08
26	2008	27	51	359.38	1586.55	153530	0	4540.8	457.064	313.019	330.748	1470461	1.81641e+08	1350.23	341687	4.30353	82.92	22.6	2804	48.25	0	1.81641e+08
26	2009	27	186	193.04	1692	193003	1.2	4965.6	407.407	202.469	318.519	1505330	1.64496e+08	5021.82	360274	4.17829	83.16	24.9	2632	48.82	0	1.64496e+08
26	2010	27.4	99	153.68	1719.15	216172	1	5472.4	1149.43	758.621	327.126	1541226	1.95496e+08	4022.03	378861	4.06805	83.4	20.4	2903	49.39	1	1.95496e+08
26	2011	27.1	58	224.52	1702.05	197868	2	5379.3	1945.53	1945.53	651.362	1578183	2.594e+08	6853.28	397452	3.97075	83.66	21.8	2314	49.96	1	2.594e+08
26	2012	27.6	84	214.56	1730.7	192670	2	5727.5	1724.14	1724.14	581.897	1610000	3.12313e+08	7073.77	416693	3.86376	84.49	21.6	2153	50.9	1	3.12313e+08
26	2013	26.5	272	184	1482.2	206752	2	5843.2	1434.72	1578.19	497.418	1642000	3.57573e+08	6948.08	435934	3.76663	85.32	26.4	1992	51.84	1	3.57573e+08
26	2014	27.2	190	228.591	1635.6	167253	4	6441.6	1535.63	1400.49	539.803	1676000	3.65306e+08	12104.4	455175	3.6821	86.15	24.6	1116	52.78	1	3.65306e+08
26	2015	27.8	152	77.9	1853.5	155773	3	7042.2	1642.94	1435.93	552.793	1710000	2.58141e+08	9437.02	474416	3.60443	86.98	25.3	1452	53.72	1	2.58141e+08
26	2016	27	149	61.9	1772.27	141656	5	7392	1500	1580	538.4	1745000	2.54806e+08	14495	493660	3.53482	87.85	28.5	1985	54.7	1	2.54806e+08
26	2017	27.6	83	76.5	1895.81	138025	7.6	8091	1387.6	1461.61	513.599	1821000	2.53404e+08	21055.1	511830	3.55782	87.6964	30	1715	55.0091	1	2.53404e+08
26	2018	27.4857	118	49.29	1826.86	112977	7.8	8262.5	1224.49	826.939	499.673	1861500	3.89596e+08	21261.5	530745	3.50733	88.2359	28.5	1849	55.7659	1	3.89596e+08
26	2019	27.5429	418	58.72	1752.12	96671.5	8.6	8712.9	1130.37	747.174	518.538	1902000	6.09752e+08	22853.2	549660	3.46032	88.7755	28.7	1815	56.5227	1	6.09752e+08
27	2001	12.3	225	3445.68	23.38	286016	826.529	880.582	1090.91	545.455	662.727	1690834	1.01085e+08	2.89773e+06	383482	4.40917	80.8945	23.7	2423	54.2927	0	1.01085e+08
27	2002	11.5438	281	3641.7	9.7	295531	902.143	936	992.366	511.45	649.618	1692114	1.07578e+08	3.30389e+06	394533	4.2889	81.1275	25.8	2734	54.8445	0	1.07578e+08
27	2003	13	337	3691.74	19.52	272853	861.9	959.5	1025.64	480.769	621.795	1693911	1.05894e+08	2.95938e+06	405584	4.17647	81.3604	24.7	3045	55.3964	0	1.05894e+08
27	2004	10.7	411	3649.18	13.62	275716	1101	1028.3	896.739	434.783	582.065	1696161	120070375	3.47098e+06	416636	4.07109	81.5933	29.2	2247	55.9482	0	120070375
27	2005	12.1	243	3836.14	39.22	244251	1091.8	1099	804.878	390.244	500.976	1698961	1.27481e+08	3.41322e+06	427687	3.97244	81.8262	30.5	2273	56.5	0	1.27481e+08
27	2006	11.4	283	3756.4	53.14	265215	1324.5	1207.7	708.155	343.348	441.631	1703267	1.39344e+08	3.98166e+06	428289	3.97691	82.58	28.2	3656	57.58	0	1.39344e+08
27	2007	11.2	358	3856.24	24.74	232223	1393.3	1282.1	585.106	400.709	442.199	1713983	1.47979e+08	4.31979e+06	443938	3.86086	82.584	27.2	4164	57.9	0	1.47979e+08
27	2008	13	221	3905.88	46.36	208142	1375.7	1316.2	457.064	313.019	330.748	1724839	1.33897e+08	4.2247e+06	459587	3.75302	82.588	25.8	2729	58.22	0	1.33897e+08
27	2009	13	396	3685.52	31.7	221926	1284	1326.7	407.407	202.469	318.519	1735838	1.42e+08	3.79479e+06	475236	3.65258	82.592	23.2	2560	58.54	0	1.42e+08
27	2010	12.3	301	3151.6	50	150876	1507.06	1346.9	1149.43	758.621	327.126	1746980	1.54884e+08	3.9034e+06	490885	3.55884	82.596	24.8	4042	58.86	1	1.54884e+08
27	2011	12.1	313	3936.1	49.62	193252	1466	1213.7	1945.53	1945.53	651.362	1758268	1.75397e+08	3.96732e+06	506536	3.47116	82.6	25.5	3471	59.18	1	1.75397e+08
27	2012	13.6	230	3714.28	15.76	86332	1388	1215.6	1724.14	1724.14	581.897	1768000	1.92163e+08	3.84481e+06	512989	3.44647	83.06	28.7	3338	59.96	1	1.92163e+08
27	2013	15.5	310	3629.6	60.2	81036	1623	1372.1	1434.72	1578.19	497.418	1777000	2.27093e+08	4.38365e+06	519442	3.42098	83.52	29.4	3205	60.74	1	2.27093e+08
27	2014	16	172	3204.84	76.18	69028	1528	1404.1	1535.63	1400.49	539.803	1786000	2.22682e+08	4.03313e+06	525895	3.39612	83.98	30.5	1446	61.52	1	2.22682e+08
27	2015	13.1	216	3712.85	89.95	58236.3	1560	1504.3	1642.94	1435.93	552.793	1795000	1.66527e+08	4.06611e+06	532348	3.37185	84.44	28.3	1580	62.3	1	1.66527e+08
27	2016	11.5	344	3843.04	43.94	55846	1617.3	1604.5	1500	1580	538.4	1803000	1.63945e+08	4.16019e+06	538803	3.34631	84.92	29.1	1693	63.12	1	1.63945e+08
27	2017	13.3	208	3788.41	38.19	42911.9	1534.6	1610.8	1387.6	1461.61	513.599	1751000	1.62673e+08	3.90125e+06	560303	3.12509	84.6211	30.4	1564	63.1218	1	1.62673e+08
27	2018	13.5857	519	3689.63	90.23	35218.8	1726.2	1644.1	1224.49	826.939	499.673	1761000	2.82377e+08	4.33001e+06	571355	3.08215	84.854	33.6	2015	63.6736	1	2.82377e+08
27	2019	13.6214	428	4024.09	58.18	26548.5	1846.8	1686.1	1130.37	747.174	518.538	1771000	3.45546e+08	4.54e+06	582406	3.04083	85.0869	35.2	2870	64.2255	1	3.45546e+08
28	2001	21.1	60	1515.82	834.1	356486	93.4107	657.797	1090.91	545.455	662.727	901185	8.23207e+07	328472	222953	4.04204	86	20.2	2554	78.1918	0	8.23207e+07
28	2002	20.1638	54.5	1658.18	873.15	367494	153.914	745	992.366	511.45	649.618	918663	8.89756e+07	564691	231109	3.97502	86.2738	23.4	2962.5	78.6605	0	8.89756e+07
28	2003	20.6	49	1648.79	869.85	357846	148.7	776.4	1025.64	480.769	621.795	936299	8.96198e+07	511512	239265	3.91323	86.5476	26.1	3371	79.1291	0	8.96198e+07
28	2004	19.8	63	1569.02	796.9	340610	252	830.7	896.739	434.783	582.065	954123	9.04935e+07	795232	247421	3.85627	86.8215	25.7	3111	79.5977	0	9.04935e+07
28	2005	20.7	28	1696.23	863.2	336535	342.4	919	804.878	390.244	500.976	972075	1.12124e+08	1.07115e+06	255578	3.80344	87.0953	37.5	3685	80.0664	0	1.12124e+08
28	2006	19.9	44	1660.07	807	274836	467	986	708.155	343.348	441.631	990818	1.30648e+08	1.4044e+06	259095	3.82415	88.12	37.2	5562	80.62	0	1.30648e+08
28	2007	19.7	43	1698.81	808.35	301520	577.8	1062.4	585.106	400.709	442.199	1006492	1.3539e+08	1.792e+06	269292	3.73755	88.064	34	5088	81.05	0	1.3539e+08
28	2008	20.9	53	1901.3	856.65	323446	542	1113	457.064	313.019	330.748	1022680	1.32078e+08	1.66514e+06	279489	3.65911	88.008	31.9	4556	81.48	0	1.32078e+08
28	2009	20.9	45	1622.43	862.1	293954	441.6	1193.8	407.407	202.469	318.519	1039392	1.33357e+08	1.30576e+06	289686	3.588	87.952	30.5	3575	81.91	0	1.33357e+08
28	2010	20.7	36	1342.29	820.55	254921	637.943	1245.3	1149.43	758.621	327.126	1056638	1.8107e+08	1.65281e+06	299883	3.5235	87.896	27.6	4800	82.34	1	1.8107e+08
28	2011	20.3	22	1796.26	952.2	189608	637	1153.6	1945.53	1945.53	651.362	1074428	1.97696e+08	1.72419e+06	310084	3.46496	87.84	29.6	3242	82.79	1	1.97696e+08
28	2012	20.5	77	1756.9	742.45	174286	584	1182.7	1724.14	1724.14	581.897	1025000	2.55086e+08	1.61812e+06	316198	3.24164	88.44	25.2	3467.5	83.29	1	2.55086e+08
28	2013	19.9	64	1507.09	926.05	125587	655	1278	1434.72	1578.19	497.418	1046000	2.78835e+08	1.76945e+06	322312	3.2453	89.04	30.1	3693	83.79	1	2.78835e+08
28	2014	21.2	43	1383.16	961.8	96508	670	1297.5	1535.63	1400.49	539.803	1067000	2.88754e+08	1.76871e+06	328426	3.24883	89.64	28.7	1606	84.29	1	2.88754e+08
28	2015	21.3	38	2077.84	331.68	50603	710	1377.9	1642.94	1435.93	552.793	1089000	2.06733e+08	1.85078e+06	334540	3.25522	90.24	29.9	2337	84.79	1	2.06733e+08
28	2016	19.4	24	2011.56	330.43	47312	759.4	1481.3	1500	1580	538.4	1110000	2.04367e+08	1.95358e+06	340657	3.25841	90.88	28	1750	85.31	1	2.04367e+08
28	2017	21.5	24	1995.17	327.29	44030.3	765.3	1537.6	1387.6	1461.61	513.599	1165000	2.03503e+08	1.94572e+06	353452	3.29606	90.3811	29.4	1863	85.69	1	2.03503e+08
28	2018	20.8571	70	1971.23	375.42	40742.4	839	1600.3	1224.49	826.939	499.673	1189000	3.89596e+08	2.10474e+06	361608	3.28809	90.6549	28.1	1826	86.1586	1	3.89596e+08
28	2019	20.9143	100	2262.7	452.12	37456.1	959.3	1689.7	1130.37	747.174	518.538	1213000	5.41398e+08	2.35844e+06	369764	3.28047	90.9287	28.3	1984	86.6273	1	5.41398e+08
